# Supplementary material for: Diaqua­bis­(N,N-diethyl­pyridine-3-carboxamide-κN 1)bis­{4-[2-(2,4-dioxopentan-3-yl­idene)hydrazin-1-yl]benzoato-κO}copper(II)
Source: Acta Crystallogr Sect E Struct Rep Online. 2012 Jan 11;68(Pt 2):m127. doi: 10.1107/S1600536811056200 (PMC3274866; doi:10.1107/S1600536811056200)
Supplement: Supplementary file 1 [file e-68-0m127-sup1.cif]

##############################################################################
#                                                                            #
# This CIF contains the data in a paper accepted for publication in          #
# Acta Crystallographica Section E. It conforms to the requirements of       #
# Notes for Authors for Acta Crystallographica Section E, and has been       #
# peer reviewed under the auspices of the IUCr Commission on Journals.       #
#                                                                            #
# Full details of the Crystallographic Information File format               #
# are given in the paper "The Crystallographic Information File (CIF):       #
# a New Standard Archive File for Crystallography" by S. R. Hall, F. H.      #
# Allen and I. D. Brown [Acta Cryst. (1991), A47, 655-685].                  #
#                                                                            #
# The current version of the core CIF dictionary is obtainable from          #
# ftp://ftp.iucr.org/pub/cif_core.dic.                                       #
#                                                                            #
# Software is freely available for graphical display of the structure(s)     #
# in this CIF. For information consult the CIF software page                 #
# http://www.iucr.org/resources/cif/software.                                #
#                                                                            #
# This file may be used for bona fide research purposes within the           #
# scientific community so long as proper attribution is given to the journal # 
# article from which it was obtained.                                        #
#                                                                            #
##############################################################################
data_global
_audit_creation_method     SHELXL-97
_journal_date_recd_electronic     2011-12-25
_journal_date_accepted     2011-12-29
_journal_name_full     'Acta Crystallographica, Section E'
_journal_year     2012
_journal_volume     68
_journal_issue      2
_journal_page_first     m127
_journal_page_last     m127
_journal_paper_category     QM
_journal_paper_doi     10.1107/S1600536811056200
_journal_coeditor_code     XU5431
_publ_contact_author
;
     Dr. Seik Weng Ng
     Department of Chemistry
     University of Malaya
     50603 Kuala Lumpur
     Malaysia
;
_publ_contact_author_email     seikweng@um.edu.my
_publ_contact_author_fax     '03 7967 4193'
_publ_contact_author_phone     '03 7967 6778'
_publ_section_title
;\
Diaquabis(<i>N</i>,<i>N</i>-diethylpyridine-3-carboxamide-\k<i>N</i>^1^)bis{4-\
[2-(2,4-dioxopentan-3-ylidene)hydrazin-1-yl]benzoato-\k<i>O</i>}copper(II)
;
loop_
    _publ_author_name
    _publ_author_address
    'Alieva, Rafiqa A.'
;
     Department of Organic Chemistry
     Baku State University
     Baku
     Azerbaijan
;
    'Mardanova, Vusala I.'
;
     Department of Organic Chemistry
     Baku State University
     Baku
     Azerbaijan
;
    'Chyraqov, Famil M.'
;
     Department of Organic Chemistry
     Baku State University
     Baku
     Azerbaijan
;
    'Gurbanov, Atash V.'
;
     Department of Organic Chemistry
     Baku State University
     Baku
     Azerbaijan
;
    'Ng, Seik Weng'
;
     Department of Chemistry
     University of Malaya
     50603 Kuala Lumpur
     Malaysia
     and
     Chemistry Department
     Faculty of Science
     King Abdulaziz University
     PO Box 80203 Jeddah
     Saudi Arabia
;
data_I
_audit_creation_method     SHELXL-97
_chemical_name_systematic
;
Diaquabis(<i>N</i>,<i>N</i>-diethylpyridine-3-carboxamide-\k<i>N</i>^1^)bis{4-
[2-(2,4-dioxopentan-3-ylidene)hydrazin-1-yl]benzoato-\k<i>O</i>}copper(II)
;
_chemical_name_common     ?
_chemical_formula_moiety     'C44 H54 Cu N8 O12'
_chemical_formula_sum     'C44 H54 Cu N8 O12'
_chemical_formula_iupac     '[Cu (C12 H11 N2 O4)2 (C10 H14 N2 O)2 (H2 O)2]'
_chemical_formula_weight     950.49
_chemical_melting_point     ?
_symmetry_cell_setting     triclinic
_symmetry_space_group_name_H-M     'P -1'
_symmetry_space_group_name_Hall     '-P 1'
loop_
    _symmetry_equiv_pos_as_xyz
    'x, y, z'
    '-x, -y, -z'
_cell_length_a     7.7429(4)
_cell_length_b     8.7029(4)
_cell_length_c     19.0069(9)
_cell_angle_alpha     85.6950(10)
_cell_angle_beta     83.2180(10)
_cell_angle_gamma     64.8820(10)
_cell_volume     1151.12(10)
_cell_formula_units_Z     1
_cell_measurement_reflns_used     4939
_cell_measurement_theta_min     2.5858
_cell_measurement_theta_max     28.3895
_cell_measurement_temperature     296(2)
_exptl_crystal_description     prism
_exptl_crystal_colour     blue
_exptl_crystal_size_max     0.30
_exptl_crystal_size_mid     0.30
_exptl_crystal_size_min     0.20
_exptl_crystal_density_diffrn     1.371
_exptl_crystal_density_meas     ?
_exptl_crystal_density_method     'not measured'
_exptl_crystal_F_000     499
_exptl_absorpt_coefficient_mu     0.544
_exptl_absorpt_correction_type     multi-scan
_exptl_absorpt_process_details     '(SADABS; Sheldrick, 1996)'
_exptl_absorpt_correction_T_min     0.8537
_exptl_absorpt_correction_T_max     0.8989
_diffrn_ambient_temperature     296(2)
_diffrn_radiation_type     MoK\a
_diffrn_radiation_wavelength     0.71073
_diffrn_radiation_source     'fine-focus sealed tube'
_diffrn_radiation_monochromator     graphite
_diffrn_measurement_device_type     'Bruker SMART APEX'
_diffrn_measurement_method     '\f and \w scans'
_diffrn_detector_area_resol_mean     ?
_diffrn_reflns_number     13589
_diffrn_reflns_av_R_equivalents     0.0212
_diffrn_reflns_av_sigmaI/netI     0.0271
_diffrn_reflns_theta_min     2.16
_diffrn_reflns_theta_max     28.40
_diffrn_reflns_theta_full     28.40
_diffrn_measured_fraction_theta_max     0.999
_diffrn_measured_fraction_theta_full     0.999
_diffrn_reflns_limit_h_min     -10
_diffrn_reflns_limit_h_max     10
_diffrn_reflns_limit_k_min     -11
_diffrn_reflns_limit_k_max     11
_diffrn_reflns_limit_l_min     -25
_diffrn_reflns_limit_l_max     25
_diffrn_standards_number     0
_diffrn_standards_interval_count     0
_diffrn_standards_interval_time     0
_diffrn_standards_decay_%     0
_reflns_number_total     5775
_reflns_number_gt     4780
_reflns_threshold_expression     I>2\s(I)
_refine_ls_structure_factor_coef     Fsqd
_refine_ls_matrix_type     full
_refine_ls_R_factor_all     0.0575
_refine_ls_R_factor_gt     0.0463
_refine_ls_wR_factor_gt     0.1262
_refine_ls_wR_factor_ref     0.1338
_refine_ls_goodness_of_fit_ref     1.035
_refine_ls_restrained_S_all     1.199
_refine_ls_number_reflns     5775
_refine_ls_number_parameters     305
_refine_ls_number_restraints     38
_refine_ls_hydrogen_treatment     constr
_refine_ls_weighting_scheme     calc
_refine_ls_weighting_details
         'calc w=1/[\s^2^(Fo^2^)+(0.0788P)^2^+0.3231P] where P=(Fo^2^+2Fc^2^)/3'
_atom_sites_solution_hydrogens     geom
_atom_sites_solution_primary     direct
_atom_sites_solution_secondary     difmap
_refine_ls_shift/su_max     0.001
_refine_ls_shift/su_mean     0.001
_refine_diff_density_max     0.865
_refine_diff_density_min     -0.603
_refine_ls_extinction_method     none
_refine_ls_extinction_coef     ?
loop_
    _atom_type_symbol
    _atom_type_description
    _atom_type_scat_dispersion_real
    _atom_type_scat_dispersion_imag
    _atom_type_scat_source
    'C' 'C' 0.0033 0.0016
                         'International Tables Vol C Tables 4.2.6.8 and 6.1.1.4'
    'H' 'H' 0.0000 0.0000
                         'International Tables Vol C Tables 4.2.6.8 and 6.1.1.4'
    'N' 'N' 0.0061 0.0033
                         'International Tables Vol C Tables 4.2.6.8 and 6.1.1.4'
    'O' 'O' 0.0106 0.0060
                         'International Tables Vol C Tables 4.2.6.8 and 6.1.1.4'
    'Cu' 'Cu' 0.3201 1.2651
                         'International Tables Vol C Tables 4.2.6.8 and 6.1.1.4'
_computing_data_collection     'APEX2 (Bruker, 2005)'
_computing_cell_refinement     'SAINT (Bruker, 2005)'
_computing_data_reduction     'SAINT (Bruker, 2005)'
_computing_structure_solution     'SHELXS97 (Sheldrick, 2008)'
_computing_structure_refinement     'SHELXL97 (Sheldrick, 2008)'
_computing_molecular_graphics     'X-SEED (Barbour, 2001)'
_computing_publication_material     'publCIF (Westrip, 2010)'
loop_
    _atom_site_type_symbol
    _atom_site_label
    _atom_site_fract_x
    _atom_site_fract_y
    _atom_site_fract_z
    _atom_site_U_iso_or_equiv
    _atom_site_adp_type
    _atom_site_calc_flag
    _atom_site_refinement_flags
    _atom_site_occupancy
    _atom_site_symmetry_multiplicity
    _atom_site_disorder_assembly
    _atom_site_disorder_group
    Cu Cu1 0.5000 0.5000 0.5000 0.03554(14) Uani d S 1 2 . .
    O O1 0.3598(2) 0.6157(2) 0.41786(8) 0.0404(4) Uani d . 1 1 . .
    O O2 0.5907(3) 0.6225(3) 0.33710(10) 0.0507(4) Uani d . 1 1 . .
    O O3 -0.3219(4) 0.6427(5) 0.09450(14) 0.1056(11) Uani d U 1 1 . .
    O O4 -0.1745(8) 0.8431(10) -0.0897(2) 0.227(3) Uani d U 1 1 . .
    O O5 0.1024(3) 0.1348(3) 0.40938(10) 0.0572(5) Uani d . 1 1 . .
    O O1W 0.8200(3) 0.4833(3) 0.44344(11) 0.0595(5) Uani d . 1 1 . .
    H H11 0.8057 0.5337 0.4036 0.089 Uiso calc R 1 1 . .
    H H12 0.8971 0.3811 0.4384 0.089 Uiso calc R 1 1 . .
    N N1 -0.0399(3) 0.6766(3) 0.13788(11) 0.0530(6) Uani d . 1 1 . .
    H H1 -0.1407 0.6544 0.1492 0.064 Uiso calc R 1 1 . .
    N N2 -0.0036(4) 0.7205(4) 0.07303(12) 0.0596(6) Uani d . 1 1 . .
    N N3 0.5343(3) 0.2781(2) 0.46170(9) 0.0332(4) Uani d . 1 1 . .
    N N4 0.2425(3) 0.1170(3) 0.29832(12) 0.0548(6) Uani d D 1 1 . .
    C C1 0.4304(3) 0.6252(3) 0.35487(12) 0.0349(4) Uani d . 1 1 . .
    C C2 0.3041(3) 0.6390(3) 0.29785(11) 0.0344(4) Uani d . 1 1 . .
    C C3 0.1242(3) 0.6404(3) 0.31392(11) 0.0374(5) Uani d . 1 1 . .
    H H3 0.0787 0.6335 0.3610 0.045 Uiso calc R 1 1 . .
    C C4 0.0114(3) 0.6519(3) 0.26069(12) 0.0415(5) Uani d . 1 1 . .
    H H4 -0.1087 0.6515 0.2718 0.050 Uiso calc R 1 1 . .
    C C5 0.0797(4) 0.6640(3) 0.19063(12) 0.0430(5) Uani d . 1 1 . .
    C C6 0.2596(4) 0.6615(4) 0.17352(13) 0.0491(6) Uani d . 1 1 . .
    H H6 0.3050 0.6687 0.1264 0.059 Uiso calc R 1 1 . .
    C C7 0.3706(4) 0.6480(4) 0.22731(12) 0.0441(5) Uani d . 1 1 . .
    H H7 0.4922 0.6450 0.2161 0.053 Uiso calc R 1 1 . .
    C C8 -0.4004(7) 0.7049(9) -0.0225(3) 0.129(2) Uani d U 1 1 . .
    H H8A -0.4899 0.6572 -0.0064 0.193 Uiso calc R 1 1 . .
    H H8B -0.3189 0.6437 -0.0625 0.193 Uiso calc R 1 1 . .
    H H8C -0.4689 0.8220 -0.0361 0.193 Uiso calc R 1 1 . .
    C C9 -0.2808(5) 0.6920(6) 0.03616(17) 0.0761(10) Uani d U 1 1 . .
    C C10 -0.1170(4) 0.7337(5) 0.02394(15) 0.0648(8) Uani d . 1 1 . .
    C C11 -0.0650(7) 0.7972(8) -0.0451(2) 0.1111(18) Uani d U 1 1 . .
    C C12 0.1209(7) 0.8104(8) -0.0604(2) 0.1074(16) Uani d U 1 1 . .
    H H12A 0.1154 0.8841 -0.1012 0.161 Uiso calc R 1 1 . .
    H H12B 0.2216 0.6998 -0.0697 0.161 Uiso calc R 1 1 . .
    H H12C 0.1460 0.8560 -0.0203 0.161 Uiso calc R 1 1 . .
    C C13 0.6999(3) 0.1395(3) 0.46307(12) 0.0377(5) Uani d . 1 1 . .
    H H13 0.7986 0.1436 0.4853 0.045 Uiso calc R 1 1 . .
    C C14 0.7286(4) -0.0088(3) 0.43248(14) 0.0449(5) Uani d . 1 1 . .
    H H14 0.8446 -0.1038 0.4347 0.054 Uiso calc R 1 1 . .
    C C15 0.5843(4) -0.0161(3) 0.39847(13) 0.0432(5) Uani d . 1 1 A .
    H H15 0.6025 -0.1147 0.3767 0.052 Uiso calc R 1 1 . .
    C C16 0.4116(3) 0.1270(3) 0.39742(11) 0.0345(4) Uani d . 1 1 . .
    C C17 0.3914(3) 0.2698(3) 0.43054(11) 0.0342(4) Uani d . 1 1 A .
    H H17 0.2743 0.3644 0.4314 0.041 Uiso calc R 1 1 . .
    C C18 0.2401(3) 0.1260(3) 0.36835(12) 0.0372(5) Uani d . 1 1 A .
    C C19 0.3737(6) 0.1654(6) 0.24655(19) 0.0557(10) Uani d PD 0.787(5) 1 A 1
    H H19A 0.4367 0.2170 0.2716 0.067 Uiso calc PR 0.787(5) 1 A 1
    H H19B 0.2989 0.2488 0.2126 0.067 Uiso calc PR 0.787(5) 1 A 1
    C C19' 0.4245(16) 0.0383(16) 0.2512(7) 0.056 Uiso d PD 0.213(5) 1 A 2
    H H19C 0.4122 -0.0242 0.2134 0.067 Uiso calc PR 0.213(5) 1 A 2
    H H19D 0.5315 -0.0346 0.2774 0.067 Uiso calc PR 0.213(5) 1 A 2
    C C20 0.5230(6) 0.0140(7) 0.2076(2) 0.0766(14) Uani d PD 0.787(5) 1 A 1
    H H20A 0.6053 0.0494 0.1754 0.115 Uiso calc PR 0.787(5) 1 A 1
    H H20B 0.4611 -0.0353 0.1816 0.115 Uiso calc PR 0.787(5) 1 A 1
    H H20C 0.5977 -0.0686 0.2411 0.115 Uiso calc PR 0.787(5) 1 A 1
    C C20' 0.439(3) 0.200(2) 0.2245(11) 0.077 Uiso d PD 0.213(5) 1 A 2
    H H20D 0.5386 0.2116 0.2463 0.115 Uiso calc PR 0.213(5) 1 A 2
    H H20E 0.3193 0.2951 0.2361 0.115 Uiso calc PR 0.213(5) 1 A 2
    H H20F 0.4691 0.1967 0.1740 0.115 Uiso calc PR 0.213(5) 1 A 2
    C C21 0.0848(4) 0.0938(4) 0.27090(17) 0.0589(7) Uani d . 1 1 A .
    H H21A 0.0448 0.0222 0.3041 0.071 Uiso calc R 1 1 . .
    H H21B 0.1313 0.0360 0.2263 0.071 Uiso calc R 1 1 . .
    C C22 -0.0839(5) 0.2577(5) 0.2597(2) 0.0864(12) Uani d . 1 1 . .
    H H22A -0.1821 0.2360 0.2419 0.130 Uiso calc R 1 1 A .
    H H22B -0.0458 0.3283 0.2261 0.130 Uiso calc R 1 1 . .
    H H22C -0.1323 0.3145 0.3039 0.130 Uiso calc R 1 1 . .
loop_
    _atom_site_aniso_label
    _atom_site_aniso_U_11
    _atom_site_aniso_U_22
    _atom_site_aniso_U_33
    _atom_site_aniso_U_12
    _atom_site_aniso_U_13
    _atom_site_aniso_U_23
    Cu1 0.0516(3) 0.0368(2) 0.0268(2) -0.02437(18) -0.01424(16) 0.00124(14)
    O1 0.0516(9) 0.0441(9) 0.0290(8) -0.0215(8) -0.0134(7) 0.0016(6)
    O2 0.0466(10) 0.0675(12) 0.0454(10) -0.0294(9) -0.0143(8) 0.0039(8)
    O3 0.0876(18) 0.210(4) 0.0570(15) -0.099(2) -0.0132(13) 0.0126(18)
    O4 0.184(4) 0.498(9) 0.082(2) -0.224(5) -0.083(3) 0.115(4)
    O5 0.0441(10) 0.0895(15) 0.0458(10) -0.0355(10) -0.0040(8) -0.0016(10)
    O1W 0.0570(12) 0.0683(13) 0.0441(10) -0.0167(10) -0.0075(9) -0.0026(9)
    N1 0.0507(12) 0.0858(17) 0.0326(10) -0.0375(12) -0.0123(9) 0.0053(10)
    N2 0.0576(14) 0.0968(19) 0.0350(11) -0.0416(14) -0.0148(10) 0.0078(11)
    N3 0.0383(9) 0.0379(9) 0.0295(9) -0.0203(8) -0.0083(7) -0.0015(7)
    N4 0.0488(12) 0.0846(17) 0.0400(11) -0.0339(12) -0.0082(9) -0.0130(11)
    C1 0.0445(12) 0.0303(10) 0.0326(10) -0.0164(9) -0.0117(9) 0.0010(8)
    C2 0.0416(11) 0.0357(10) 0.0283(10) -0.0175(9) -0.0088(9) 0.0011(8)
    C3 0.0415(12) 0.0445(12) 0.0265(10) -0.0183(10) -0.0045(9) 0.0014(8)
    C4 0.0389(12) 0.0551(14) 0.0337(11) -0.0228(11) -0.0056(9) 0.0023(10)
    C5 0.0456(13) 0.0589(14) 0.0300(11) -0.0259(11) -0.0113(9) 0.0023(10)
    C6 0.0511(14) 0.0775(18) 0.0263(11) -0.0347(14) -0.0050(10) 0.0025(11)
    C7 0.0432(13) 0.0639(15) 0.0329(11) -0.0303(12) -0.0062(10) 0.0045(10)
    C8 0.106(3) 0.240(6) 0.085(3) -0.110(4) -0.048(3) 0.023(4)
    C9 0.0617(19) 0.131(3) 0.0475(17) -0.050(2) -0.0140(14) -0.0019(18)
    C10 0.0590(17) 0.110(3) 0.0374(14) -0.0452(18) -0.0163(12) 0.0070(15)
    C11 0.101(3) 0.215(6) 0.051(2) -0.098(4) -0.033(2) 0.035(3)
    C12 0.105(3) 0.186(5) 0.061(2) -0.092(3) -0.014(2) 0.023(3)
    C13 0.0352(11) 0.0465(12) 0.0352(11) -0.0197(10) -0.0072(9) -0.0019(9)
    C14 0.0363(12) 0.0443(12) 0.0493(14) -0.0105(10) -0.0062(10) -0.0089(10)
    C15 0.0452(13) 0.0408(12) 0.0454(13) -0.0180(10) -0.0036(10) -0.0129(10)
    C16 0.0381(11) 0.0408(11) 0.0306(10) -0.0216(9) -0.0051(8) -0.0030(8)
    C17 0.0357(11) 0.0363(10) 0.0336(10) -0.0169(9) -0.0080(9) -0.0007(8)
    C18 0.0394(12) 0.0387(11) 0.0377(11) -0.0189(9) -0.0076(9) -0.0045(9)
    C19 0.063(2) 0.076(3) 0.0377(17) -0.038(2) -0.0095(16) 0.0061(16)
    C20 0.066(3) 0.101(4) 0.051(2) -0.026(2) 0.004(2) -0.001(2)
    C21 0.0562(16) 0.0630(17) 0.0628(18) -0.0236(14) -0.0216(14) -0.0170(14)
    C22 0.078(2) 0.076(2) 0.100(3) -0.0175(19) -0.039(2) -0.017(2)
loop_
    _geom_bond_atom_site_label_1
    _geom_bond_atom_site_label_2
    _geom_bond_site_symmetry_2
    _geom_bond_distance
    _geom_bond_publ_flag
    Cu1 O1 . 1.9661(15) y
    Cu1 O1 2_666 1.9661(15) ?
    Cu1 N3 . 2.0151(17) y
    Cu1 N3 2_666 2.0151(17) ?
    Cu1 O1W . 2.531(2) y
    O1 C1 . 1.268(3) ?
    O2 C1 . 1.239(3) ?
    O3 C9 . 1.215(4) ?
    O4 C11 . 1.195(5) ?
    O5 C18 . 1.222(3) ?
    O1W H11 . 0.8400 ?
    O1W H12 . 0.8400 ?
    N1 N2 . 1.297(3) ?
    N1 C5 . 1.411(3) ?
    N1 H1 . 0.8800 ?
    N2 C10 . 1.322(3) ?
    N3 C13 . 1.338(3) ?
    N3 C17 . 1.345(3) ?
    N4 C18 . 1.337(3) ?
    N4 C21 . 1.476(3) ?
    N4 C19' . 1.493(10) ?
    N4 C19 . 1.497(4) ?
    C1 C2 . 1.509(3) ?
    C2 C3 . 1.386(3) ?
    C2 C7 . 1.387(3) ?
    C3 C4 . 1.384(3) ?
    C3 H3 . 0.9300 ?
    C4 C5 . 1.387(3) ?
    C4 H4 . 0.9300 ?
    C5 C6 . 1.384(4) ?
    C6 C7 . 1.379(3) ?
    C6 H6 . 0.9300 ?
    C7 H7 . 0.9300 ?
    C8 C9 . 1.500(5) ?
    C8 H8A . 0.9600 ?
    C8 H8B . 0.9600 ?
    C8 H8C . 0.9600 ?
    C9 C10 . 1.450(5) ?
    C10 C11 . 1.466(5) ?
    C11 C12 . 1.485(6) ?
    C12 H12A . 0.9600 ?
    C12 H12B . 0.9600 ?
    C12 H12C . 0.9600 ?
    C13 C14 . 1.376(3) ?
    C13 H13 . 0.9300 ?
    C14 C15 . 1.380(3) ?
    C14 H14 . 0.9300 ?
    C15 C16 . 1.389(3) ?
    C15 H15 . 0.9300 ?
    C16 C17 . 1.377(3) ?
    C16 C18 . 1.500(3) ?
    C17 H17 . 0.9300 ?
    C19 C20 . 1.507(6) ?
    C19 H19A . 0.9700 ?
    C19 H19B . 0.9700 ?
    C19' C20' . 1.506(11) ?
    C19' H19C . 0.9700 ?
    C19' H19D . 0.9700 ?
    C20 H20A . 0.9600 ?
    C20 H20B . 0.9600 ?
    C20 H20C . 0.9600 ?
    C20' H20D . 0.9600 ?
    C20' H20E . 0.9600 ?
    C20' H20F . 0.9600 ?
    C21 C22 . 1.491(4) ?
    C21 H21A . 0.9700 ?
    C21 H21B . 0.9700 ?
    C22 H22A . 0.9600 ?
    C22 H22B . 0.9600 ?
    C22 H22C . 0.9600 ?
loop_
    _geom_angle_atom_site_label_1
    _geom_angle_atom_site_label_2
    _geom_angle_atom_site_label_3
    _geom_angle_site_symmetry_1
    _geom_angle_site_symmetry_3
    _geom_angle
    _geom_angle_publ_flag
    O1 Cu1 O1 . 2_666 180.00(5) ?
    O1 Cu1 N3 . . 88.22(7) ?
    O1 Cu1 N3 2_666 . 91.78(7) ?
    O1 Cu1 N3 . 2_666 91.78(7) ?
    O1 Cu1 N3 2_666 2_666 88.22(7) ?
    N3 Cu1 N3 . 2_666 180.00(9) ?
    O1 Cu1 O1W . . 94.78(7) ?
    O1 Cu1 O1W 2_666 . 85.22(7) ?
    N3 Cu1 O1W . . 94.61(7) ?
    N3 Cu1 O1W 2_666 . 85.39(7) ?
    C1 O1 Cu1 . . 127.21(15) ?
    Cu1 O1W H11 . . 109.5 ?
    Cu1 O1W H12 . . 109.5 ?
    H11 O1W H12 . . 109.5 ?
    N2 N1 C5 . . 121.0(2) ?
    N2 N1 H1 . . 119.5 ?
    C5 N1 H1 . . 119.5 ?
    N1 N2 C10 . . 120.8(3) ?
    C13 N3 C17 . . 118.55(18) ?
    C13 N3 Cu1 . . 121.68(14) ?
    C17 N3 Cu1 . . 119.68(15) ?
    C18 N4 C21 . . 118.4(2) ?
    C18 N4 C19' . . 122.4(6) ?
    C21 N4 C19' . . 111.2(6) ?
    C18 N4 C19 . . 122.2(2) ?
    C21 N4 C19 . . 118.0(2) ?
    O2 C1 O1 . . 125.9(2) ?
    O2 C1 C2 . . 118.8(2) ?
    O1 C1 C2 . . 115.3(2) ?
    C3 C2 C7 . . 118.9(2) ?
    C3 C2 C1 . . 121.8(2) ?
    C7 C2 C1 . . 119.3(2) ?
    C4 C3 C2 . . 120.8(2) ?
    C4 C3 H3 . . 119.6 ?
    C2 C3 H3 . . 119.6 ?
    C3 C4 C5 . . 119.2(2) ?
    C3 C4 H4 . . 120.4 ?
    C5 C4 H4 . . 120.4 ?
    C6 C5 C4 . . 120.9(2) ?
    C6 C5 N1 . . 121.6(2) ?
    C4 C5 N1 . . 117.5(2) ?
    C7 C6 C5 . . 119.0(2) ?
    C7 C6 H6 . . 120.5 ?
    C5 C6 H6 . . 120.5 ?
    C6 C7 C2 . . 121.2(2) ?
    C6 C7 H7 . . 119.4 ?
    C2 C7 H7 . . 119.4 ?
    C9 C8 H8A . . 109.5 ?
    C9 C8 H8B . . 109.5 ?
    H8A C8 H8B . . 109.5 ?
    C9 C8 H8C . . 109.5 ?
    H8A C8 H8C . . 109.5 ?
    H8B C8 H8C . . 109.5 ?
    O3 C9 C10 . . 120.1(3) ?
    O3 C9 C8 . . 118.5(4) ?
    C10 C9 C8 . . 121.3(3) ?
    N2 C10 C9 . . 124.0(3) ?
    N2 C10 C11 . . 114.1(3) ?
    C9 C10 C11 . . 121.9(3) ?
    O4 C11 C10 . . 120.1(4) ?
    O4 C11 C12 . . 118.8(4) ?
    C10 C11 C12 . . 121.0(3) ?
    C11 C12 H12A . . 109.5 ?
    C11 C12 H12B . . 109.5 ?
    H12A C12 H12B . . 109.5 ?
    C11 C12 H12C . . 109.5 ?
    H12A C12 H12C . . 109.5 ?
    H12B C12 H12C . . 109.5 ?
    N3 C13 C14 . . 121.9(2) ?
    N3 C13 H13 . . 119.1 ?
    C14 C13 H13 . . 119.1 ?
    C13 C14 C15 . . 119.7(2) ?
    C13 C14 H14 . . 120.2 ?
    C15 C14 H14 . . 120.2 ?
    C14 C15 C16 . . 118.6(2) ?
    C14 C15 H15 . . 120.7 ?
    C16 C15 H15 . . 120.7 ?
    C17 C16 C15 . . 118.5(2) ?
    C17 C16 C18 . . 118.7(2) ?
    C15 C16 C18 . . 122.47(19) ?
    N3 C17 C16 . . 122.6(2) ?
    N3 C17 H17 . . 118.7 ?
    C16 C17 H17 . . 118.7 ?
    O5 C18 N4 . . 122.2(2) ?
    O5 C18 C16 . . 119.0(2) ?
    N4 C18 C16 . . 118.8(2) ?
    N4 C19 C20 . . 111.8(4) ?
    N4 C19 H19A . . 109.3 ?
    C20 C19 H19A . . 109.3 ?
    N4 C19 H19B . . 109.3 ?
    C20 C19 H19B . . 109.3 ?
    H19A C19 H19B . . 107.9 ?
    N4 C19' C20' . . 97.5(11) ?
    N4 C19' H19C . . 112.3 ?
    C20' C19' H19C . . 112.3 ?
    N4 C19' H19D . . 112.3 ?
    C20' C19' H19D . . 112.3 ?
    H19C C19' H19D . . 109.9 ?
    C19 C20 H20A . . 109.5 ?
    C19 C20 H20B . . 109.5 ?
    H20A C20 H20B . . 109.5 ?
    C19 C20 H20C . . 109.5 ?
    H20A C20 H20C . . 109.5 ?
    H20B C20 H20C . . 109.5 ?
    C19' C20' H20D . . 109.5 ?
    C19' C20' H20E . . 109.5 ?
    H20D C20' H20E . . 109.5 ?
    C19' C20' H20F . . 109.5 ?
    H20D C20' H20F . . 109.5 ?
    H20E C20' H20F . . 109.5 ?
    N4 C21 C22 . . 112.7(3) ?
    N4 C21 H21A . . 109.1 ?
    C22 C21 H21A . . 109.1 ?
    N4 C21 H21B . . 109.1 ?
    C22 C21 H21B . . 109.1 ?
    H21A C21 H21B . . 107.8 ?
    C21 C22 H22A . . 109.5 ?
    C21 C22 H22B . . 109.5 ?
    H22A C22 H22B . . 109.5 ?
    C21 C22 H22C . . 109.5 ?
    H22A C22 H22C . . 109.5 ?
    H22B C22 H22C . . 109.5 ?
loop_
    _geom_torsion_atom_site_label_1
    _geom_torsion_atom_site_label_2
    _geom_torsion_atom_site_label_3
    _geom_torsion_atom_site_label_4
    _geom_torsion_site_symmetry_1
    _geom_torsion_site_symmetry_2
    _geom_torsion_site_symmetry_3
    _geom_torsion_site_symmetry_4
    _geom_torsion
    _geom_torsion_publ_flag
    N3 Cu1 O1 C1 . . . . -77.11(18) ?
    N3 Cu1 O1 C1 2_666 . . . 102.89(18) ?
    O1W Cu1 O1 C1 . . . . 17.37(18) ?
    C5 N1 N2 C10 . . . . -179.4(3) ?
    O1 Cu1 N3 C13 . . . . 138.76(18) ?
    O1 Cu1 N3 C13 2_666 . . . -41.24(18) ?
    O1W Cu1 N3 C13 . . . . 44.11(18) ?
    O1 Cu1 N3 C17 . . . . -37.72(17) ?
    O1 Cu1 N3 C17 2_666 . . . 142.28(17) ?
    O1W Cu1 N3 C17 . . . . -132.37(16) ?
    Cu1 O1 C1 O2 . . . . -28.8(3) ?
    Cu1 O1 C1 C2 . . . . 150.44(15) ?
    O2 C1 C2 C3 . . . . 179.1(2) ?
    O1 C1 C2 C3 . . . . -0.2(3) ?
    O2 C1 C2 C7 . . . . 0.1(3) ?
    O1 C1 C2 C7 . . . . -179.2(2) ?
    C7 C2 C3 C4 . . . . -0.5(4) ?
    C1 C2 C3 C4 . . . . -179.5(2) ?
    C2 C3 C4 C5 . . . . -0.7(4) ?
    C3 C4 C5 C6 . . . . 1.2(4) ?
    C3 C4 C5 N1 . . . . -179.6(2) ?
    N2 N1 C5 C6 . . . . -14.1(4) ?
    N2 N1 C5 C4 . . . . 166.8(3) ?
    C4 C5 C6 C7 . . . . -0.5(4) ?
    N1 C5 C6 C7 . . . . -179.7(3) ?
    C5 C6 C7 C2 . . . . -0.7(4) ?
    C3 C2 C7 C6 . . . . 1.2(4) ?
    C1 C2 C7 C6 . . . . -179.7(2) ?
    N1 N2 C10 C9 . . . . -3.8(6) ?
    N1 N2 C10 C11 . . . . 175.4(4) ?
    O3 C9 C10 N2 . . . . 0.6(7) ?
    C8 C9 C10 N2 . . . . -178.2(4) ?
    O3 C9 C10 C11 . . . . -178.6(5) ?
    C8 C9 C10 C11 . . . . 2.7(7) ?
    N2 C10 C11 O4 . . . . -166.7(7) ?
    C9 C10 C11 O4 . . . . 12.6(10) ?
    N2 C10 C11 C12 . . . . 11.7(7) ?
    C9 C10 C11 C12 . . . . -169.1(5) ?
    C17 N3 C13 C14 . . . . 1.2(3) ?
    Cu1 N3 C13 C14 . . . . -175.28(18) ?
    N3 C13 C14 C15 . . . . 0.8(4) ?
    C13 C14 C15 C16 . . . . -1.3(4) ?
    C14 C15 C16 C17 . . . . -0.2(4) ?
    C14 C15 C16 C18 . . . . -173.6(2) ?
    C13 N3 C17 C16 . . . . -2.8(3) ?
    Cu1 N3 C17 C16 . . . . 173.76(16) ?
    C15 C16 C17 N3 . . . . 2.3(3) ?
    C18 C16 C17 N3 . . . . 176.0(2) ?
    C21 N4 C18 O5 . . . . -8.4(4) ?
    C19' N4 C18 O5 . . . . -154.6(7) ?
    C19 N4 C18 O5 . . . . 158.5(3) ?
    C21 N4 C18 C16 . . . . 172.2(2) ?
    C19' N4 C18 C16 . . . . 26.0(7) ?
    C19 N4 C18 C16 . . . . -20.9(4) ?
    C17 C16 C18 O5 . . . . -64.4(3) ?
    C15 C16 C18 O5 . . . . 109.1(3) ?
    C17 C16 C18 N4 . . . . 115.1(3) ?
    C15 C16 C18 N4 . . . . -71.5(3) ?
    C18 N4 C19 C20 . . . . 112.8(4) ?
    C21 N4 C19 C20 . . . . -80.2(4) ?
    C19' N4 C19 C20 . . . . 9.6(9) ?
    C18 N4 C19' C20' . . . . -99.5(11) ?
    C21 N4 C19' C20' . . . . 112.1(10) ?
    C19 N4 C19' C20' . . . . 3.3(9) ?
    C18 N4 C21 C22 . . . . 86.4(4) ?
    C19' N4 C21 C22 . . . . -123.8(6) ?
    C19 N4 C21 C22 . . . . -81.0(4) ?
loop_
    _geom_hbond_atom_site_label_D
    _geom_hbond_atom_site_label_H
    _geom_hbond_atom_site_label_A
    _geom_hbond_site_symmetry_A
    _geom_hbond_distance_DH
    _geom_hbond_distance_HA
    _geom_hbond_distance_DA
    _geom_hbond_angle_DHA
    N1 H1 O3 . 0.88 1.88 2.558(3) 132
    O1w H11 O2 . 0.84 2.06 2.712(3) 135
    O1w H12 O5 1_655 0.84 2.12 2.955(3) 172
