# Supplementary material for: Diaqua­bis­(N,N-diethyl­pyridine-3-carboxamide-κN 1)bis­{4-[2-(2,4-dioxopentan-3-yl­idene)hydrazin-1-yl]benzoato-κO}copper(II)
Source: Acta Crystallogr Sect E Struct Rep Online. 2012 Jan 11;68(Pt 2):m127. doi: 10.1107/S1600536811056200 (PMC3274866; doi:10.1107/S1600536811056200)
Supplement: Supplementary file 2 [file e-68-0m127-Isup2.hkl]

# 
# h,k,l, Fc-squared, Fo-squared, sigma(Fo-squared) and status flag 
# 
data_I
_shelx_title '  P-1' 
_shelx_refln_list_code          4 
_shelx_F_calc_maximum      219.01 
_exptl_crystal_F_000       499.00 
_reflns_d_resolution_high  0.7472 
 
loop_ 
 _symmetry_equiv_pos_as_xyz 
 'x, y, z' 
 '-x, -y, -z' 
 
_cell_length_a     7.7429 
_cell_length_b     8.7029 
_cell_length_c    19.0069 
_cell_angle_alpha  85.695 
_cell_angle_beta   83.218 
_cell_angle_gamma  64.882 
 
_shelx_F_squared_multiplier     1.000 
 
loop_ 
 _refln_index_h 
 _refln_index_k 
 _refln_index_l 
 _refln_F_squared_calc 
 _refln_F_squared_meas 
 _refln_F_squared_sigma 
 _refln_observed_status 
   1   0   0      687.76      780.28      4.87 o 
   2   0   0     1259.02     1478.61     11.87 o 
   3   0   0        3.09        3.12      0.76 o 
   4   0   0        1.93        1.56      0.88 o 
   5   0   0      133.39      127.87      2.66 o 
   6   0   0       45.21       47.49      2.08 o 
   7   0   0        0.92       -0.54      3.58 o 
   8   0   0       44.92       43.72      3.88 o 
   9   0   0        5.68        3.74      3.11 o 
  -8   1   0        0.52        2.19      3.55 o 
  -7   1   0        4.95        4.52      2.54 o 
  -6   1   0       81.71       81.55      4.87 o 
  -5   1   0       40.78       45.22      2.30 o 
  -4   1   0       85.81       73.62      1.89 o 
  -3   1   0      147.86      165.62      2.46 o 
  -2   1   0      950.49     1008.52      8.50 o 
  -1   1   0     2112.76     2133.74     14.35 o 
   0   1   0     1234.81     1413.88      7.79 o 
   2   1   0      340.73      351.01      4.23 o 
   3   1   0      183.10      292.93      4.07 o 
   4   1   0       10.98        5.94      0.97 o 
   5   1   0        0.69       -0.92      1.02 o 
   6   1   0      838.90      796.64      8.29 o 
   7   1   0      192.79      192.05      5.48 o 
   8   1   0       43.45       41.62      3.74 o 
   9   1   0       14.05       12.99      3.22 o 
  -8   2   0        4.95        1.49      3.95 o 
  -7   2   0       57.71       58.44      9.29 o 
  -6   2   0       32.99       34.43      3.20 o 
  -5   2   0        2.47        1.93      1.68 o 
  -4   2   0      168.93      162.18      3.82 o 
  -3   2   0      168.00      150.00      3.07 o 
  -2   2   0       40.36       22.25      1.09 o 
  -1   2   0       24.48       48.53      1.86 o 
   0   2   0     1469.67     1582.28     16.79 o 
   1   2   0    13474.74    14740.96    141.63 o 
   2   2   0      553.62      544.63      5.05 o 
   3   2   0     4083.48     4252.50     33.07 o 
   4   2   0      798.17      807.17      8.64 o 
   5   2   0      182.04      191.46      3.24 o 
   6   2   0       56.43       51.69      2.36 o 
   7   2   0       10.98       10.18      2.79 o 
   8   2   0       50.19       56.01      4.04 o 
   9   2   0       46.82       39.18      5.14 o 
  -7   3   0       15.10       14.08      6.71 o 
  -6   3   0       38.76       30.09      5.32 o 
  -5   3   0      163.41      160.07     14.14 o 
  -4   3   0      104.05      112.47      4.68 o 
  -3   3   0      802.92      762.02      7.58 o 
  -2   3   0      126.34      130.89      2.39 o 
  -1   3   0       16.42       36.60      1.45 o 
   0   3   0     1353.22     1563.92     12.87 o 
   1   3   0       11.10        4.82      0.78 o 
   2   3   0       75.20       70.14      1.65 o 
   3   3   0     4187.85     4580.51     40.74 o 
   4   3   0        1.91        3.32      1.11 o 
   5   3   0        4.76        7.42      1.29 o 
   6   3   0       45.26       34.62      2.01 o 
   7   3   0      320.35      309.04      4.98 o 
   8   3   0        2.58        1.26      1.72 o 
   9   3   0        7.71        5.09      3.05 o 
  10   3   0        7.49        2.33      4.80 o 
  -7   4   0        7.08        8.39      3.09 o 
  -6   4   0       46.05       56.45      4.10 o 
  -5   4   0       19.44       16.98      2.72 o 
  -4   4   0      129.01      123.15      3.13 o 
  -3   4   0      448.34      473.94      5.73 o 
  -2   4   0      432.38      438.72      5.12 o 
  -1   4   0       77.96       74.32      2.78 o 
   0   4   0      388.85      444.04      4.82 o 
   1   4   0      446.79      445.81      6.10 o 
   2   4   0     1396.81     1372.21     11.72 o 
   3   4   0     1644.55     1642.61     15.82 o 
   4   4   0      738.55      744.08      7.42 o 
   5   4   0       32.51       25.42      1.77 o 
   6   4   0      307.85      292.80      4.63 o 
   7   4   0       36.42       40.04      2.49 o 
   8   4   0        1.05       -1.72      1.72 o 
   9   4   0       26.47       15.81      4.25 o 
  10   4   0        0.36        3.38      3.88 o 
  -6   5   0       13.23       18.10      3.53 o 
  -5   5   0        3.46        4.29      2.78 o 
  -4   5   0       14.35       19.90      2.67 o 
  -3   5   0      134.57      145.92      3.37 o 
  -2   5   0      202.59      198.03      3.53 o 
  -1   5   0       20.17       20.65      1.47 o 
   0   5   0      536.29      556.44      6.02 o 
   1   5   0      119.10      159.14      5.24 o 
   2   5   0       68.64       69.17      3.39 o 
   3   5   0      395.13      436.62      5.51 o 
   4   5   0     1384.76     1527.80     28.43 o 
   5   5   0      299.99      294.88      4.40 o 
   6   5   0       18.08       23.54      2.07 o 
   7   5   0      142.25      141.46      3.67 o 
   8   5   0      125.10      119.35      3.81 o 
   9   5   0       11.43       10.44      2.48 o 
  10   5   0        6.66       11.13      4.08 o 
  -5   6   0        7.65        8.88      2.96 o 
  -4   6   0       20.85       22.37      2.94 o 
  -3   6   0       38.28       43.31      2.39 o 
  -2   6   0       25.36       27.02      2.00 o 
  -1   6   0      285.13      285.90      5.12 o 
   0   6   0      670.49      679.67      8.32 o 
   1   6   0        4.49        6.36      1.24 o 
   2   6   0       59.99       73.63      2.78 o 
   3   6   0        5.77        0.69      1.18 o 
   4   6   0      439.57      433.15      5.38 o 
   5   6   0      225.18      222.87      4.00 o 
   6   6   0      173.31      165.05      4.21 o 
   7   6   0      228.07      235.57      4.61 o 
   8   6   0       15.62       15.17      4.52 o 
   9   6   0        5.88        9.69      3.90 o 
  10   6   0       25.16       35.73      5.32 o 
  -4   7   0        0.13        2.94      2.54 o 
  -3   7   0       21.18       23.30      3.08 o 
  -2   7   0       82.46       80.93      3.05 o 
  -1   7   0        1.68        2.49      1.55 o 
   0   7   0       60.31       67.00      4.15 o 
   1   7   0       57.71       55.35      2.46 o 
   2   7   0       22.44       19.75      2.58 o 
   3   7   0       42.91       33.86      2.03 o 
   4   7   0       54.49       62.17      2.71 o 
   5   7   0      149.60      131.54      3.36 o 
   6   7   0      170.27      159.61      3.72 o 
   7   7   0        0.78        0.87      2.09 o 
   8   7   0       10.91       10.33      2.62 o 
   9   7   0        3.15        4.99      2.57 o 
  10   7   0        0.14        6.91      4.27 o 
  -3   8   0        1.47       14.46      5.57 o 
  -2   8   0        3.39        5.46      1.90 o 
  -1   8   0       44.56       45.48      2.59 o 
   0   8   0      530.79      524.76      6.80 o 
   1   8   0      373.04      356.59      6.38 o 
   2   8   0       48.04       48.12      2.45 o 
   3   8   0      103.07      100.06      3.17 o 
   4   8   0       19.85       16.54      1.92 o 
   5   8   0        8.32        7.52      1.80 o 
   6   8   0        3.79        6.94      3.13 o 
   7   8   0       28.99       22.00      2.86 o 
   8   8   0        3.48        7.84      3.45 o 
   9   8   0        1.30       -0.39      4.08 o 
  -2   9   0       32.38       37.42      6.26 o 
  -1   9   0       32.64       32.48      4.72 o 
   0   9   0       26.72       32.79      2.91 o 
   1   9   0      162.97      158.33      4.03 o 
   2   9   0       66.87       60.95      2.89 o 
   3   9   0       58.20       57.17      2.82 o 
   4   9   0       10.87        6.19      1.89 o 
   5   9   0        4.40        7.76      1.95 o 
   6   9   0      155.07      160.03      5.13 o 
   7   9   0      109.15      105.48      4.59 o 
   8   9   0       14.85       18.05      3.12 o 
   9   9   0        9.49        9.48      3.50 o 
  -1  10   0        0.84        2.83      4.82 o 
   0  10   0        3.29        3.56      2.92 o 
   1  10   0       82.19       89.35      4.96 o 
   2  10   0       47.98       42.52      4.40 o 
   3  10   0       76.05       70.24      7.33 o 
   4  10   0       98.56       99.43      3.70 o 
   5  10   0       53.69       56.28      3.84 o 
   6  10   0       38.14       39.16      3.50 o 
   7  10   0       40.74       40.43      3.63 o 
   8  10   0       13.48       16.45      4.25 o 
   2  11   0        5.19        6.54      3.17 o 
   3  11   0       23.26       25.91      4.25 o 
   4  11   0       44.78       55.22      6.46 o 
   5  11   0        2.76        4.03      4.17 o 
   6  11   0       11.60        8.60      4.82 o 
   7  11   0       58.56       62.27      6.86 o 
  -6 -11   1       12.76        4.87      4.72 o 
  -5 -11   1       34.26       27.78      5.57 o 
  -4 -11   1       61.14       60.28      6.61 o 
  -3 -11   1       11.77       11.31      3.23 o 
  -2 -11   1        2.04       -0.68      3.13 o 
  -8 -10   1       51.52       53.19      4.09 o 
  -7 -10   1       61.16       67.87      4.14 o 
  -6 -10   1       51.13       51.07      3.74 o 
  -5 -10   1       57.77       63.32      6.11 o 
  -4 -10   1       76.59       73.03      4.39 o 
  -3 -10   1       44.90       47.21      3.88 o 
  -2 -10   1       35.28       33.10      3.50 o 
  -1 -10   1       14.18       18.99      3.33 o 
   0 -10   1        4.12        5.02      3.02 o 
  -9  -9   1       22.03       32.48      3.67 o 
  -8  -9   1        8.81       14.48      3.04 o 
  -7  -9   1      239.80      242.62      6.20 o 
  -6  -9   1       71.69       77.70      5.49 o 
  -5  -9   1        0.81        1.10      1.84 o 
  -4  -9   1       36.18       41.60      2.57 o 
  -3  -9   1       70.05       70.43      4.18 o 
  -2  -9   1       87.23       84.64      6.01 o 
  -1  -9   1       48.08       48.52      3.72 o 
   0  -9   1       16.51       18.40      6.59 o 
   1  -9   1       36.85       40.85      3.79 o 
   2  -9   1        8.95        8.80      5.07 o 
  -9  -8   1       17.40       17.68      3.16 o 
  -8  -8   1        0.24       -0.02      2.42 o 
  -7  -8   1        0.45        0.94      2.46 o 
  -6  -8   1       11.05       14.09      1.99 o 
  -5  -8   1       13.12        8.10      1.92 o 
  -4  -8   1       61.58       65.15      2.79 o 
  -3  -8   1      101.92       94.16      3.36 o 
  -2  -8   1       41.41       43.57      2.39 o 
  -1  -8   1      280.05      273.09      4.70 o 
   0  -8   1      181.08      182.69      7.83 o 
   1  -8   1       32.50       28.90      2.25 o 
   2  -8   1        1.79        1.12      2.60 o 
   3  -8   1        5.66        9.14      4.52 o 
  -9  -7   1        3.61        4.54      2.59 o 
  -8  -7   1        1.74        3.65      2.37 o 
  -7  -7   1       26.79       35.27      4.11 o 
  -6  -7   1      358.77      350.35      5.48 o 
  -5  -7   1       31.48       31.87      2.17 o 
  -4  -7   1        0.79        2.52      1.53 o 
  -3  -7   1      196.31      198.05      3.76 o 
  -2  -7   1      122.86      138.95      3.23 o 
  -1  -7   1      258.07      240.63      4.17 o 
   0  -7   1        1.27        0.79      1.32 o 
   1  -7   1       17.82       17.73      1.82 o 
   2  -7   1       57.28       57.25      2.96 o 
   3  -7   1       17.37       16.80      3.85 o 
   4  -7   1        3.11        4.57      2.67 o 
 -10  -6   1       71.73       93.98      6.91 o 
  -9  -6   1        5.69        6.72      2.50 o 
  -8  -6   1       25.05       21.52      2.34 o 
  -7  -6   1        6.34       13.27      2.05 o 
  -6  -6   1       45.82       47.74      2.48 o 
  -5  -6   1      103.01      102.83      3.04 o 
  -4  -6   1       44.09       32.46      2.45 o 
  -3  -6   1      126.44      140.71      3.01 o 
  -2  -6   1        8.57        0.91      1.24 o 
  -1  -6   1      246.01      244.15      3.80 o 
   0  -6   1     1167.33     1204.78     11.27 o 
   1  -6   1      134.68      138.31      3.15 o 
   2  -6   1       24.05       25.91      2.31 o 
   3  -6   1       36.86       39.05      2.35 o 
   4  -6   1       21.81       23.77      3.40 o 
   5  -6   1        5.11        5.10      2.82 o 
 -10  -5   1        9.06       10.04      3.98 o 
  -9  -5   1       11.09       13.96      3.65 o 
  -8  -5   1       45.42       47.45      3.42 o 
  -7  -5   1       21.15       20.72      2.20 o 
  -6  -5   1      236.57      229.35      4.28 o 
  -5  -5   1     1009.61     1007.58      9.96 o 
  -4  -5   1      364.82      406.36      5.05 o 
  -3  -5   1      740.66      687.69      7.02 o 
  -2  -5   1      103.66      102.69      2.41 o 
  -1  -5   1      263.13      312.15      4.04 o 
   0  -5   1     1141.92     1073.22      9.84 o 
   1  -5   1       52.24       56.55      2.11 o 
   2  -5   1      465.05      470.93      5.73 o 
   3  -5   1      118.42      115.22      3.07 o 
   4  -5   1        0.40        1.68      1.97 o 
   5  -5   1        0.38       -1.51      2.29 o 
   6  -5   1       16.55       18.16      5.32 o 
 -10  -4   1        1.82        3.58      3.73 o 
  -9  -4   1       10.94       13.88      3.25 o 
  -8  -4   1        0.51       -1.01      1.74 o 
  -7  -4   1      167.14      158.70      4.15 o 
  -6  -4   1      113.13      129.84      4.45 o 
  -5  -4   1        3.36        5.36      1.37 o 
  -4  -4   1      993.09     1059.81      9.84 o 
  -3  -4   1       30.71       30.86      1.50 o 
  -2  -4   1      680.95      727.22      6.89 o 
  -1  -4   1      244.34      352.76      5.34 o 
   0  -4   1      549.48      521.58      5.33 o 
   1  -4   1     1340.45     1410.57     12.22 o 
   2  -4   1       46.31       46.16      2.70 o 
   3  -4   1      238.74      234.16      3.85 o 
   4  -4   1       65.54       63.03      2.60 o 
   5  -4   1       50.66       50.84      3.50 o 
   6  -4   1       50.25       45.72      3.82 o 
   7  -4   1        1.68        3.67      5.47 o 
 -10  -3   1        5.38        6.46      9.19 o 
  -9  -3   1        0.27       -0.30      2.92 o 
  -8  -3   1       15.84       14.36      2.91 o 
  -7  -3   1      154.26      155.74      4.87 o 
  -6  -3   1        7.49        9.19      1.98 o 
  -5  -3   1      167.48      162.11      3.21 o 
  -4  -3   1     1859.04     2156.95     17.93 o 
  -3  -3   1       82.19       68.78      3.28 o 
  -2  -3   1      197.43      208.90      9.98 o 
  -1  -3   1      449.16      668.24      6.06 o 
   0  -3   1      540.57      618.49      5.77 o 
   1  -3   1       78.90      129.27      2.21 o 
   2  -3   1       87.18      101.52      2.48 o 
   3  -3   1      310.33      343.60      4.43 o 
   4  -3   1      274.15      271.88      4.11 o 
   5  -3   1       92.41       83.76      6.78 o 
   6  -3   1       65.39       70.66      4.13 o 
   7  -3   1       31.05       32.44      4.35 o 
  -9  -2   1       44.68       50.85      4.31 o 
  -8  -2   1       23.40       23.35      4.82 o 
  -7  -2   1        7.29        4.95      3.39 o 
  -6  -2   1      454.41      416.14      5.43 o 
  -5  -2   1       87.87       85.65      2.34 o 
  -4  -2   1       81.76       95.61      3.34 o 
  -3  -2   1     3425.46     3710.30     31.69 o 
  -2  -2   1       21.32       34.06      1.51 o 
  -1  -2   1      298.94      229.66      3.69 o 
   0  -2   1     2669.04     2952.97     23.00 o 
   1  -2   1      476.86      542.06      5.83 o 
   2  -2   1      514.71      522.40      5.71 o 
   3  -2   1      110.79       95.90      2.13 o 
   4  -2   1      442.43      398.50      4.86 o 
   5  -2   1       26.12       32.80      2.05 o 
   6  -2   1       99.82       87.34      4.04 o 
   7  -2   1        6.72       10.12      5.59 o 
   8  -2   1        3.56        3.29      3.01 o 
  -9  -1   1       18.21       16.58      7.18 o 
  -8  -1   1        5.72        6.20      2.78 o 
  -7  -1   1      657.13      622.63     10.03 o 
  -6  -1   1      404.75      373.19      5.41 o 
  -5  -1   1        6.15        4.20      1.33 o 
  -4  -1   1      154.28      207.71      2.97 o 
  -3  -1   1     5428.64     5780.56     55.69 o 
  -2  -1   1     2793.53     3130.30     24.28 o 
  -1  -1   1     1827.64     2137.20     16.65 o 
   0  -1   1       11.56       19.64      0.44 o 
   1  -1   1       48.94       59.91      2.27 o 
   2  -1   1       11.11        8.53      0.79 o 
   3  -1   1     2552.75     2535.46     20.35 o 
   4  -1   1      199.98      248.15      3.43 o 
   5  -1   1       71.35       72.13      2.87 o 
   6  -1   1        0.37       -1.24      3.65 o 
   7  -1   1        2.59        4.65      2.42 o 
   8  -1   1        3.43        3.94      2.68 o 
  -9   0   1       14.76       10.88      3.34 o 
  -8   0   1       21.68       20.31      3.24 o 
  -7   0   1       22.77       20.64      2.87 o 
  -6   0   1        3.54        2.58      2.28 o 
  -5   0   1       24.22       28.50      1.54 o 
  -4   0   1        6.34       15.64      1.81 o 
  -3   0   1     1187.14     1241.86     10.47 o 
  -2   0   1      241.81      200.67      3.05 o 
  -1   0   1    20718.00    21984.66    160.70 o 
   1   0   1     1546.48     1681.62     13.28 o 
   2   0   1       27.23       29.53      1.69 o 
   3   0   1      829.80      837.12      7.47 o 
   4   0   1      157.62      183.79      2.86 o 
   5   0   1       13.90       16.11      1.34 o 
   6   0   1        6.34        8.26      2.12 o 
   7   0   1      120.73      107.88      5.19 o 
   8   0   1        0.11        0.44      2.52 o 
   9   0   1        2.83        4.03      3.23 o 
  -8   1   1        0.20       -2.57      2.57 o 
  -7   1   1        4.24        3.42      2.44 o 
  -6   1   1      250.27      250.98      6.09 o 
  -5   1   1        1.81        1.02      0.92 o 
  -4   1   1       97.17       95.30      1.98 o 
  -3   1   1      116.45      115.78      2.02 o 
  -2   1   1     2398.51     2362.42     15.92 o 
  -1   1   1       16.84        4.63      0.43 o 
   0   1   1      688.31      807.27      5.03 o 
   1   1   1     3780.30     4435.64     35.77 o 
   2   1   1     1091.66     1212.53      9.88 o 
   3   1   1      324.88      316.74      3.53 o 
   4   1   1        9.29        5.94      1.00 o 
   5   1   1       14.17       17.17      1.35 o 
   6   1   1      619.47      585.98      8.29 o 
   7   1   1      161.69      157.04      5.67 o 
   8   1   1       20.55       20.90      3.13 o 
   9   1   1        5.66        0.29      3.26 o 
  -8   2   1       13.17       10.20      3.45 o 
  -7   2   1        5.25        7.50      2.72 o 
  -6   2   1        2.87       -0.23      2.08 o 
  -5   2   1       32.17       31.33      2.76 o 
  -4   2   1        4.16        8.34      1.09 o 
  -3   2   1      133.31      234.11      3.41 o 
  -2   2   1       20.73       37.24      1.35 o 
  -1   2   1     2565.39     2590.94     20.35 o 
   0   2   1    47965.52    47348.94   1765.34 o 
   1   2   1     1251.90     1405.44     11.27 o 
   2   2   1     1622.27     1525.97     10.79 o 
   3   2   1      219.78      226.99      2.95 o 
   4   2   1      106.36       92.49      2.19 o 
   5   2   1       61.90       70.64      3.52 o 
   6   2   1        0.53       -1.06      1.24 o 
   7   2   1       19.82       16.06      1.80 o 
   8   2   1       82.17       78.27      7.08 o 
   9   2   1       13.81       13.63      5.81 o 
  -7   3   1        0.23       -2.30      3.60 o 
  -6   3   1       52.85       44.51      3.54 o 
  -5   3   1      246.78      210.76      5.44 o 
  -4   3   1      139.43      125.44      2.77 o 
  -3   3   1      184.01      167.10      2.92 o 
  -2   3   1       76.79       82.08      1.96 o 
  -1   3   1      384.64      266.21      3.43 o 
   0   3   1     2893.19     3023.30     23.82 o 
   1   3   1      517.13      470.64      3.88 o 
   2   3   1      559.63      547.56      5.23 o 
   3   3   1      237.16      237.34      3.11 o 
   4   3   1        1.50        6.37      1.48 o 
   5   3   1       78.59       78.59      2.40 o 
   6   3   1      157.10      137.49      3.17 o 
   7   3   1      108.73      120.10      3.37 o 
   8   3   1        4.50        2.88      2.95 o 
   9   3   1       11.05        7.04      3.00 o 
  10   3   1       35.21       44.83      5.32 o 
  -7   4   1       30.06       37.29      4.12 o 
  -6   4   1       10.18       15.41      3.01 o 
  -5   4   1        2.94        1.60      2.36 o 
  -4   4   1      117.68      114.72      4.08 o 
  -3   4   1      262.96      269.66      4.06 o 
  -2   4   1      124.09      109.14      2.86 o 
  -1   4   1       18.20       18.83      1.28 o 
   0   4   1      341.14      283.98      3.60 o 
   1   4   1     4868.10     5214.48     40.85 o 
   2   4   1       79.60      109.76      2.16 o 
   3   4   1     1671.16     1760.87     23.86 o 
   4   4   1      619.89      631.02      6.49 o 
   5   4   1      325.90      292.54      4.22 o 
   6   4   1      145.42      115.90      4.63 o 
   7   4   1       23.23       21.56      2.09 o 
   8   4   1       11.58       12.84      2.13 o 
   9   4   1       67.50       58.52      4.25 o 
  10   4   1        2.53        3.88      3.93 o 
  -6   5   1        6.12        9.96      3.09 o 
  -5   5   1       12.13       13.95      2.81 o 
  -4   5   1       29.98       30.02      3.03 o 
  -3   5   1      227.18      221.14      4.05 o 
  -2   5   1      106.33      112.02      3.14 o 
  -1   5   1      297.93      338.36      4.44 o 
   0   5   1      100.22      121.65      2.57 o 
   1   5   1      123.76      125.03      2.46 o 
   2   5   1       38.10       38.30      1.64 o 
   3   5   1     2380.70     2369.63     29.42 o 
   4   5   1      638.14      656.36      6.88 o 
   5   5   1      149.29      160.91      3.33 o 
   6   5   1      126.72      115.69      3.31 o 
   7   5   1      266.66      266.91      4.86 o 
   8   5   1       73.69       71.62      3.13 o 
   9   5   1       30.45       27.86      2.96 o 
  10   5   1        6.41        6.86      3.88 o 
  -5   6   1        6.65        9.06      3.03 o 
  -4   6   1       23.08       28.19      3.33 o 
  -3   6   1      117.21      111.96      3.62 o 
  -2   6   1       34.53       35.11      2.72 o 
  -1   6   1       39.68       45.31      2.17 o 
   0   6   1       91.62       88.04      3.02 o 
   1   6   1       10.67       10.51      1.32 o 
   2   6   1      111.92       91.53      2.51 o 
   3   6   1      167.83      168.93      3.20 o 
   4   6   1      697.66      773.37      9.96 o 
   5   6   1      367.14      358.58      4.98 o 
   6   6   1      527.41      510.50      6.43 o 
   7   6   1      156.01      171.49      7.66 o 
   8   6   1        1.47        0.56      2.16 o 
   9   6   1        7.70        7.15      3.68 o 
  10   6   1       15.91       15.75      4.62 o 
  -4   7   1        0.12       -0.12      2.68 o 
  -3   7   1       41.04       48.10      4.72 o 
  -2   7   1       62.44       61.00      2.76 o 
  -1   7   1        3.27        3.58      1.55 o 
   0   7   1       51.35       55.52      4.02 o 
   1   7   1       47.65       49.03      2.26 o 
   2   7   1       58.97       69.10      2.67 o 
   3   7   1       38.76       50.54      2.92 o 
   4   7   1      493.70      489.61      6.10 o 
   5   7   1       89.85       91.23      2.99 o 
   6   7   1        0.70        0.14      1.99 o 
   7   7   1       19.16       18.12      2.71 o 
   8   7   1       18.55       19.38      3.70 o 
   9   7   1        1.11        1.14      2.88 o 
  10   7   1        0.16        3.27      2.80 o 
  -3   8   1        0.38        3.37      2.65 o 
  -2   8   1       20.01       20.36      2.81 o 
  -1   8   1      109.09       98.93      3.27 o 
   0   8   1      580.14      581.25     10.53 o 
   1   8   1       74.55       89.31      3.11 o 
   2   8   1       35.95       39.68      2.35 o 
   3   8   1       25.99       24.89      2.08 o 
   4   8   1       61.49       68.71      3.18 o 
   5   8   1       27.35       28.83      2.15 o 
   6   8   1        1.36        1.37      2.21 o 
   7   8   1        5.20        7.39      3.06 o 
   8   8   1       13.35       16.47      2.92 o 
   9   8   1        2.43        4.26      5.57 o 
  -2   9   1       56.58       55.81      6.91 o 
  -1   9   1       32.96       36.06      2.69 o 
   0   9   1      104.93      103.38      3.46 o 
   1   9   1      109.96      112.15      3.57 o 
   2   9   1       31.62       28.90      2.40 o 
   3   9   1        7.36        8.16      1.94 o 
   4   9   1        0.63       -0.05      1.75 o 
   5   9   1       49.34       41.18      3.30 o 
   6   9   1      136.79      116.80      7.95 o 
   7   9   1       57.85       62.93      4.42 o 
   8   9   1       29.40       33.57      3.49 o 
   9   9   1       13.58       10.35      3.13 o 
  -1  10   1        0.67       -4.82      4.82 o 
   0  10   1       34.90       34.46      4.77 o 
   1  10   1      130.20      115.41      5.08 o 
   2  10   1       36.57       43.34      3.69 o 
   3  10   1       71.74       61.82      3.15 o 
   4  10   1       64.85       64.58      3.91 o 
   5  10   1       36.26       35.14      3.48 o 
   6  10   1       34.35       35.48      3.59 o 
   7  10   1        4.82       12.71      4.77 o 
   8  10   1       25.96       31.65      3.68 o 
   2  11   1        9.55        6.49      3.04 o 
   3  11   1       27.20       27.14      5.32 o 
   4  11   1        1.25        3.68      4.42 o 
   5  11   1        0.91        1.79      3.93 o 
   6  11   1       21.92       15.90      5.02 o 
   7  11   1       32.80       28.23      5.47 o 
  -6 -11   2       14.36       11.83      4.67 o 
  -5 -11   2       60.24       60.93      6.76 o 
  -4 -11   2       28.45       26.29      5.32 o 
  -3 -11   2       14.99       18.87      3.50 o 
  -2 -11   2        1.43        0.28      3.00 o 
  -8 -10   2       61.02       54.65      4.15 o 
  -7 -10   2       25.30       22.27      5.22 o 
  -6 -10   2       54.74       57.60      6.31 o 
  -5 -10   2       30.15       20.82      3.95 o 
  -4 -10   2       36.91       44.06      5.09 o 
  -3 -10   2       32.54       36.02      3.51 o 
  -2 -10   2       35.94       40.79      3.83 o 
  -1 -10   2        5.89       11.92      3.16 o 
   0 -10   2        9.19       11.07      3.27 o 
  -9  -9   2        0.70        2.19      4.42 o 
  -8  -9   2       42.54       34.53      3.44 o 
  -7  -9   2       76.09       90.40      8.82 o 
  -6  -9   2       26.71       26.11      2.40 o 
  -5  -9   2       22.82       24.53      2.74 o 
  -4  -9   2       72.60       79.58      3.23 o 
  -3  -9   2       28.15       32.37      3.11 o 
  -2  -9   2       85.30       99.67      4.65 o 
  -1  -9   2       14.16       11.19      2.92 o 
   0  -9   2       53.96       49.81      3.83 o 
   1  -9   2       11.17       11.71      3.08 o 
   2  -9   2        1.60       -2.83      4.57 o 
  -9  -8   2       12.20       17.18      3.11 o 
  -8  -8   2       21.22       23.98      5.84 o 
  -7  -8   2        3.65        3.48      2.43 o 
  -6  -8   2       19.82       23.09      2.26 o 
  -5  -8   2       39.54       45.58      3.28 o 
  -4  -8   2       93.08       91.70      4.70 o 
  -3  -8   2       79.88       82.72      2.97 o 
  -2  -8   2       18.72       19.27      1.72 o 
  -1  -8   2      112.42      111.53      4.62 o 
   0  -8   2       61.58       58.10      2.70 o 
   1  -8   2       22.00       18.48      2.89 o 
   2  -8   2        9.85       12.66      2.84 o 
   3  -8   2        1.59       -4.08      4.37 o 
  -9  -7   2       16.61       21.63      3.04 o 
  -8  -7   2        0.80        3.68      4.72 o 
  -7  -7   2      382.48      389.75      7.80 o 
  -6  -7   2      334.30      348.58      5.45 o 
  -5  -7   2        0.78        1.74      1.59 o 
  -4  -7   2       70.84       71.88      3.13 o 
  -3  -7   2      194.12      214.01      4.71 o 
  -2  -7   2       91.84       87.47      2.82 o 
  -1  -7   2       37.35       47.73      2.40 o 
   0  -7   2       12.08       11.92      1.58 o 
   1  -7   2       37.50       44.73      2.34 o 
   2  -7   2       19.24       16.42      1.93 o 
   3  -7   2       23.43       26.24      2.91 o 
   4  -7   2        3.31        2.34      4.67 o 
 -10  -6   2        6.12       12.72      4.42 o 
  -9  -6   2       28.10       25.44      3.05 o 
  -8  -6   2       27.36       39.13      3.64 o 
  -7  -6   2      128.91      129.48      3.79 o 
  -6  -6   2        4.08        5.40      3.17 o 
  -5  -6   2      173.11      143.93      3.45 o 
  -4  -6   2       12.19       15.96      1.60 o 
  -3  -6   2      110.16       87.72      2.75 o 
  -2  -6   2        9.60        9.96      1.37 o 
  -1  -6   2      253.47      265.20      3.48 o 
   0  -6   2     1101.78     1087.00     10.34 o 
   1  -6   2      181.37      178.20      3.47 o 
   2  -6   2       62.47       66.22      2.62 o 
   3  -6   2       75.61       76.04      2.91 o 
   4  -6   2       19.88       16.54      2.67 o 
   5  -6   2        1.87        3.00      2.73 o 
 -10  -5   2       19.06       33.45      4.97 o 
  -9  -5   2        9.40       10.73      3.12 o 
  -8  -5   2        3.24        4.21      1.96 o 
  -7  -5   2       22.83       15.48      3.05 o 
  -6  -5   2      357.86      336.85      5.14 o 
  -5  -5   2      113.04      110.95      3.05 o 
  -4  -5   2       18.92       14.16      2.19 o 
  -3  -5   2      853.87      904.77     16.28 o 
  -2  -5   2      849.67      930.38      8.75 o 
  -1  -5   2     1399.61     1290.55     11.47 o 
   0  -5   2      389.91      412.64      5.46 o 
   1  -5   2      384.31      397.11      4.92 o 
   2  -5   2      333.64      313.65      4.91 o 
   3  -5   2       92.72       87.57      2.94 o 
   4  -5   2        1.56        3.87      1.88 o 
   5  -5   2        3.97        3.20      2.32 o 
   6  -5   2       34.81       41.68      3.96 o 
 -10  -4   2       39.65       49.25      5.52 o 
  -9  -4   2        6.77        4.49      4.22 o 
  -8  -4   2       11.84        4.94      1.92 o 
  -7  -4   2        1.26        1.76      1.87 o 
  -6  -4   2        0.52       -1.98      1.98 o 
  -5  -4   2       39.81       36.68      1.95 o 
  -4  -4   2      154.11      109.26      2.96 o 
  -3  -4   2      520.67      590.82      6.08 o 
  -2  -4   2      618.62      486.70      8.19 o 
  -1  -4   2      226.19      210.42      3.34 o 
   0  -4   2      917.04     1064.49     10.23 o 
   1  -4   2      651.18      609.10      6.19 o 
   2  -4   2       21.67       30.15      1.59 o 
   3  -4   2      240.86      236.72      3.93 o 
   4  -4   2      110.27      105.73      3.09 o 
   5  -4   2       47.42       39.36      3.30 o 
   6  -4   2       26.19       25.52      3.13 o 
   7  -4   2        0.15       -0.96      2.81 o 
 -10  -3   2       18.76       18.32      3.99 o 
  -9  -3   2        0.55       -4.61      4.82 o 
  -8  -3   2        2.79        4.19      2.75 o 
  -7  -3   2      137.28      126.24      3.70 o 
  -6  -3   2       29.14       41.85      2.26 o 
  -5  -3   2     1492.45     1542.03     13.74 o 
  -4  -3   2      303.15      300.75      4.04 o 
  -3  -3   2     2415.95     2414.43     24.52 o 
  -2  -3   2       38.74       32.28      1.30 o 
  -1  -3   2        6.09        7.74      0.82 o 
   0  -3   2     1214.37     1123.68      9.51 o 
   1  -3   2      753.01      781.00      7.14 o 
   2  -3   2      133.95      130.17      2.43 o 
   3  -3   2      227.94      187.85      3.18 o 
   4  -3   2      122.04      131.08      3.06 o 
   5  -3   2       32.21       46.45      3.93 o 
   6  -3   2       52.68       49.41      3.70 o 
   7  -3   2      103.49      107.40      4.99 o 
  -9  -2   2       51.36       54.63      4.46 o 
  -8  -2   2       47.19       41.77      6.66 o 
  -7  -2   2      209.20      186.97     12.05 o 
  -6  -2   2      367.99      382.34      5.14 o 
  -5  -2   2      143.29      137.85      2.83 o 
  -4  -2   2     1971.25     2181.27     18.59 o 
  -3  -2   2      299.51      304.73      3.65 o 
  -2  -2   2       87.00       84.03      1.83 o 
  -1  -2   2     7480.68     7951.55     60.87 o 
   0  -2   2      161.25      248.29      2.13 o 
   1  -2   2     1758.21     1852.22     14.89 o 
   2  -2   2       48.08       50.02      1.59 o 
   3  -2   2       82.88       90.41      2.13 o 
   4  -2   2      104.72      108.36      2.55 o 
   5  -2   2       85.63       79.99      2.60 o 
   6  -2   2      116.84      109.27      4.44 o 
   7  -2   2       11.70       12.80      2.79 o 
   8  -2   2        6.03        8.83      3.14 o 
  -9  -1   2       11.69        7.98      3.31 o 
  -8  -1   2       24.97       20.35      3.15 o 
  -7  -1   2      426.04      400.85      7.88 o 
  -6  -1   2       98.08       95.37      2.63 o 
  -5  -1   2       96.28       86.13      2.26 o 
  -4  -1   2     1367.11     1535.69     18.20 o 
  -3  -1   2        7.78       14.28      1.37 o 
  -2  -1   2     3654.35     4009.48     31.05 o 
  -1  -1   2        5.31       11.44      0.67 o 
   0  -1   2     3842.77     4264.81     60.73 o 
   1  -1   2     1945.58     1976.99     23.80 o 
   2  -1   2      177.19      188.47      2.48 o 
   3  -1   2      825.41      961.36      8.63 o 
   4  -1   2      582.20      545.56      5.82 o 
   5  -1   2      113.67      107.87      4.94 o 
   6  -1   2       10.07       17.15      1.70 o 
   7  -1   2       14.90       17.31      2.91 o 
   8  -1   2       22.63       24.37      4.99 o 
  -9   0   2       21.04       18.19      5.81 o 
  -8   0   2        9.22        6.66      2.97 o 
  -7   0   2        2.73        3.74      2.40 o 
  -6   0   2      116.70       97.93      3.97 o 
  -5   0   2       92.79       83.77      2.02 o 
  -4   0   2       14.33        8.89      0.88 o 
  -3   0   2     1508.28     1587.35     11.05 o 
  -2   0   2       14.98       14.21      0.71 o 
  -1   0   2     3333.11     3684.34     24.80 o 
   0   0   2     1633.31     1744.37     11.85 o 
   1   0   2      205.25      203.22      2.07 o 
   2   0   2        4.59        5.75      1.15 o 
   3   0   2      223.22      262.96      3.17 o 
   4   0   2      896.23      815.28      7.75 o 
   5   0   2      200.65      218.71      3.56 o 
   6   0   2      187.59      170.48      4.33 o 
   7   0   2       16.10       12.92      2.67 o 
   8   0   2        0.13        1.54      2.60 o 
   9   0   2        3.21        0.16      2.83 o 
  -8   1   2        7.93        5.69      2.86 o 
  -7   1   2       33.01       31.54      3.39 o 
  -6   1   2      177.43      177.28      5.19 o 
  -5   1   2        0.71        0.54      1.75 o 
  -4   1   2      217.89      207.23      2.71 o 
  -3   1   2     2083.50     2154.18     22.42 o 
  -2   1   2      843.50      837.68     10.41 o 
  -1   1   2     6260.31     6319.36     52.77 o 
   0   1   2      212.39      248.98      2.01 o 
   1   1   2      708.13      742.30     10.34 o 
   2   1   2      244.77      276.87      2.92 o 
   3   1   2     1296.83     1241.85     10.45 o 
   4   1   2      713.63      760.90      7.27 o 
   5   1   2       94.60      100.24      2.47 o 
   6   1   2      178.99      162.19      5.06 o 
   7   1   2      103.79       98.77      3.39 o 
   8   1   2       47.10       49.05      3.72 o 
   9   1   2        7.20       11.13      3.21 o 
  -8   2   2       16.60       20.50      3.65 o 
  -7   2   2        3.44        6.55      2.79 o 
  -6   2   2        6.86        8.21      2.60 o 
  -5   2   2       33.90       29.01      2.77 o 
  -4   2   2      118.49      145.10      2.32 o 
  -3   2   2       49.63       34.96      1.35 o 
  -2   2   2        7.19        3.71      0.77 o 
  -1   2   2     2471.66     2272.19     18.02 o 
   0   2   2      876.30     1300.41     13.03 o 
   1   2   2      164.07      166.11      2.06 o 
   2   2   2       60.20       42.78      2.61 o 
   3   2   2      800.79      789.39      7.36 o 
   4   2   2      640.89      734.72     10.02 o 
   5   2   2        2.45        1.98      1.14 o 
   6   2   2       61.18       60.17      2.36 o 
   7   2   2       50.75       51.36      2.53 o 
   8   2   2        1.47        1.33      4.99 o 
   9   2   2        0.10        0.04      3.78 o 
  -7   3   2        4.54        4.95      2.84 o 
  -6   3   2       89.67       75.49      4.30 o 
  -5   3   2      107.52      110.52      4.49 o 
  -4   3   2       59.21       52.30      2.16 o 
  -3   3   2       43.66       58.32      1.91 o 
  -2   3   2     1486.14     1437.07     10.96 o 
  -1   3   2        7.58       19.93      1.13 o 
   0   3   2     4295.06     4784.91     41.61 o 
   1   3   2     1042.00     1048.78      8.89 o 
   2   3   2     1667.57     1808.81     14.63 o 
   3   3   2      768.41      610.53      6.75 o 
   4   3   2      182.23      243.54      3.85 o 
   5   3   2       33.11       35.13      1.74 o 
   6   3   2       62.37       58.92      4.07 o 
   7   3   2      141.12      131.38      3.50 o 
   8   3   2        1.27       -0.80      1.68 o 
   9   3   2        6.39        0.16      2.69 o 
  10   3   2       19.85       20.13      4.52 o 
  -7   4   2        9.73        9.61      3.33 o 
  -6   4   2        0.19       -3.25      5.22 o 
  -5   4   2        0.68        1.10      2.26 o 
  -4   4   2       71.19       80.74      3.84 o 
  -3   4   2       14.85       19.83      1.60 o 
  -2   4   2      158.05      159.73      2.90 o 
  -1   4   2      576.93      561.00      7.44 o 
   0   4   2     3929.33     3713.60     33.25 o 
   1   4   2     3361.52     3835.59     30.16 o 
   2   4   2     1577.76     1672.52     13.93 o 
   3   4   2      226.74      207.49      4.17 o 
   4   4   2      296.05      292.12      3.83 o 
   5   4   2       15.16       20.83      1.65 o 
   6   4   2       98.73       84.02      2.86 o 
   7   4   2        0.78       -1.74      1.74 o 
   8   4   2      123.24      119.43      3.69 o 
   9   4   2       31.22       26.14      4.27 o 
  10   4   2        1.60        1.44      3.93 o 
  -6   5   2        0.10        0.44      2.87 o 
  -5   5   2       33.65       26.30      3.24 o 
  -4   5   2       53.56       54.96      5.22 o 
  -3   5   2       71.38       66.63      2.64 o 
  -2   5   2      149.60      147.37      3.14 o 
  -1   5   2      280.60      219.95      3.55 o 
   0   5   2      549.89      518.67     11.37 o 
   1   5   2      377.48      427.03      4.88 o 
   2   5   2      107.45       78.28      4.84 o 
   3   5   2      305.27      369.01      4.48 o 
   4   5   2      443.01      433.05      5.13 o 
   5   5   2       28.47       32.37      1.81 o 
   6   5   2      257.30      232.64      4.83 o 
   7   5   2      267.44      262.76      4.80 o 
   8   5   2      136.55      134.75      4.95 o 
   9   5   2       40.70       41.63      3.30 o 
  10   5   2       44.36       39.26      5.42 o 
  -5   6   2       12.85       20.40      3.49 o 
  -4   6   2       37.89       37.45      3.55 o 
  -3   6   2      107.62      106.70      4.41 o 
  -2   6   2        0.37        1.32      1.41 o 
  -1   6   2       85.46       84.87      2.75 o 
   0   6   2      422.30      350.53      4.77 o 
   1   6   2      202.34      191.32      5.55 o 
   2   6   2       38.20       51.99      2.16 o 
   3   6   2      123.66      133.78      4.94 o 
   4   6   2      426.96      403.05      5.08 o 
   5   6   2      765.06      763.96      8.02 o 
   6   6   2      312.36      316.75      7.22 o 
   7   6   2      167.80      164.56      7.03 o 
   8   6   2        2.92        0.95      2.24 o 
   9   6   2       46.38       40.18      3.38 o 
  10   6   2       20.37       25.94      4.97 o 
  -4   7   2        2.55        1.39      2.70 o 
  -3   7   2       37.27       37.80      3.47 o 
  -2   7   2       31.29       30.70      2.20 o 
  -1   7   2       53.22       58.45      2.60 o 
   0   7   2       36.70       29.86      2.03 o 
   1   7   2       46.22       58.79      3.22 o 
   2   7   2        1.09        1.98      1.40 o 
   3   7   2      521.06      484.84      6.37 o 
   4   7   2      369.94      384.43      5.24 o 
   5   7   2       18.09       27.43      1.95 o 
   6   7   2        2.70        2.57      3.26 o 
   7   7   2       33.53       37.62      3.43 o 
   8   7   2       28.94       29.32      3.09 o 
   9   7   2        5.11        1.82      3.06 o 
  10   7   2        0.11       -2.80      2.88 o 
  -3   8   2       14.83       15.57      3.35 o 
  -2   8   2       44.42       52.94      7.23 o 
  -1   8   2      113.23      112.20      3.49 o 
   0   8   2       50.86       58.20      4.83 o 
   1   8   2        8.22       13.89      1.91 o 
   2   8   2       16.98       12.71      2.35 o 
   3   8   2       41.50       41.25      2.36 o 
   4   8   2       74.06       83.79      6.07 o 
   5   8   2       81.60       91.35      5.79 o 
   6   8   2       76.21       71.23      6.68 o 
   7   8   2       26.28       28.74      3.02 o 
   8   8   2        1.44        4.69      2.60 o 
   9   8   2        0.36        2.02      2.66 o 
  -2   9   2       43.79       43.00      4.25 o 
  -1   9   2       47.26       46.67      2.87 o 
   0   9   2       87.13       91.56      3.44 o 
   1   9   2        9.78       17.38      2.21 o 
   2   9   2       64.04       68.86      3.08 o 
   3   9   2        0.64       -1.12      1.78 o 
   4   9   2      113.15      120.16      3.64 o 
   5   9   2       92.01       93.23      4.36 o 
   6   9   2       58.93       50.58      3.60 o 
   7   9   2       68.15       60.05      3.93 o 
   8   9   2       22.02       24.83      4.90 o 
   9   9   2        5.57        6.17      3.50 o 
   0  10   2       76.97       70.95      4.55 o 
   1  10   2       27.66       27.04      3.52 o 
   2  10   2       17.93       16.50      2.41 o 
   3  10   2       28.30       30.23      2.64 o 
   4  10   2       60.00       64.32      3.97 o 
   5  10   2       37.99       33.50      4.30 o 
   6  10   2       14.30       10.26      4.05 o 
   7  10   2       14.39       18.56      3.50 o 
   8  10   2       32.31       38.24      3.92 o 
   2  11   2       10.51       11.63      3.28 o 
   3  11   2        9.00        2.78      4.37 o 
   4  11   2        0.39       -2.29      4.13 o 
   5  11   2        9.59        9.34      4.27 o 
   6  11   2       14.80       13.92      3.11 o 
   7  11   2       10.26       11.25      3.35 o 
  -6 -11   3       19.17       16.25      5.42 o 
  -5 -11   3       46.46       41.90      5.81 o 
  -4 -11   3       16.28       17.59      3.38 o 
  -3 -11   3       21.73       24.16      3.73 o 
  -2 -11   3        7.78        3.99      3.28 o 
  -8 -10   3       12.30       11.73      4.92 o 
  -7 -10   3       35.08       34.79      5.77 o 
  -6 -10   3       22.81       18.49      5.02 o 
  -5 -10   3        7.17        8.05      5.14 o 
  -4 -10   3       22.73       30.01      3.48 o 
  -3 -10   3       59.07       67.90      4.39 o 
  -2 -10   3       28.29       26.07      3.57 o 
  -1 -10   3        5.28        7.56      4.20 o 
   0 -10   3       13.89       13.87      3.40 o 
  -8  -9   3       15.50       22.58      3.17 o 
  -7  -9   3        5.28        8.26      2.61 o 
  -6  -9   3        4.99        7.42      2.62 o 
  -5  -9   3       45.15       54.50      3.30 o 
  -4  -9   3       35.15       32.26      3.18 o 
  -3  -9   3       50.13       50.37      3.67 o 
  -2  -9   3       54.64       54.18      6.51 o 
  -1  -9   3       61.85       64.96      4.12 o 
   0  -9   3       62.01       61.22      4.42 o 
   1  -9   3        2.29        3.22      3.85 o 
   2  -9   3        0.14        4.92      4.82 o 
  -9  -8   3       21.19       28.55      6.26 o 
  -8  -8   3       61.69       48.02      3.59 o 
  -7  -8   3        0.65        0.44      2.55 o 
  -6  -8   3       56.01       61.32      2.93 o 
  -5  -8   3       43.60       38.74      2.85 o 
  -4  -8   3       87.50      109.34      3.23 o 
  -3  -8   3       75.30       76.16      4.55 o 
  -2  -8   3       50.23       51.24      3.83 o 
  -1  -8   3       26.36       32.16      3.14 o 
   0  -8   3       13.35       13.05      2.73 o 
   1  -8   3       12.94       17.86      3.00 o 
   2  -8   3        6.13        4.53      2.83 o 
   3  -8   3        0.92        0.05      4.57 o 
  -9  -7   3        1.87        5.28      3.23 o 
  -8  -7   3       59.58       52.87      2.95 o 
  -7  -7   3      253.81      255.03      4.96 o 
  -6  -7   3      162.09      163.15      3.91 o 
  -5  -7   3       85.73       93.71      3.13 o 
  -4  -7   3       90.73       86.62      2.94 o 
  -3  -7   3       23.47       23.47      1.87 o 
  -2  -7   3      115.49      126.61      3.23 o 
  -1  -7   3       10.07       12.05      1.89 o 
   0  -7   3       22.13       25.70      1.86 o 
   1  -7   3        3.79        2.80      1.60 o 
   2  -7   3        3.37        4.79      1.69 o 
   3  -7   3       29.78       35.99      4.72 o 
   4  -7   3        5.52        4.27      4.77 o 
  -9  -6   3       24.15       28.83      4.57 o 
  -8  -6   3       55.37       51.22      3.02 o 
  -7  -6   3       95.75       99.47      3.41 o 
  -6  -6   3      201.08      199.75      5.21 o 
  -5  -6   3      215.66      199.17      3.96 o 
  -4  -6   3       82.14       75.13      2.65 o 
  -3  -6   3       48.72       53.05      2.24 o 
  -2  -6   3        2.05        2.78      1.26 o 
  -1  -6   3      426.41      389.62      4.86 o 
   0  -6   3      721.24      722.71      7.56 o 
   1  -6   3      298.11      289.27      4.37 o 
   2  -6   3      127.00      122.18      4.66 o 
   3  -6   3       81.73       73.53      2.84 o 
   4  -6   3        2.71        1.27      3.13 o 
   5  -6   3        0.10        0.87      3.35 o 
 -10  -5   3       22.60       34.49      5.22 o 
  -9  -5   3       26.01       33.22      4.70 o 
  -8  -5   3       25.27       23.44      2.63 o 
  -7  -5   3       86.93       80.49      3.15 o 
  -6  -5   3      425.25      401.32      7.16 o 
  -5  -5   3        0.74        0.28      1.41 o 
  -4  -5   3      161.11      150.68      3.16 o 
  -3  -5   3      724.00      820.49      8.11 o 
  -2  -5   3      434.16      418.81      4.84 o 
  -1  -5   3      669.77      736.88      7.17 o 
   0  -5   3       69.86       59.04      1.90 o 
   1  -5   3      796.92      778.35     10.84 o 
   2  -5   3      160.05      157.44      3.95 o 
   3  -5   3       48.37       59.19      2.51 o 
   4  -5   3        0.27        2.42      1.68 o 
   5  -5   3        0.42        1.15      2.28 o 
   6  -5   3        2.23        7.20      2.88 o 
 -10  -4   3        0.63        7.23      3.47 o 
  -9  -4   3        0.73        1.18      2.87 o 
  -8  -4   3        0.18       -2.38      2.38 o 
  -7  -4   3       66.80       67.94      2.97 o 
  -6  -4   3       18.82       18.10      3.42 o 
  -5  -4   3       37.68       29.01      1.90 o 
  -4  -4   3        4.05        5.31      1.26 o 
  -3  -4   3      737.60      730.52      7.20 o 
  -2  -4   3      220.80      229.28      3.14 o 
  -1  -4   3       19.03       19.36      1.03 o 
   0  -4   3     2098.15     1988.93     21.31 o 
   1  -4   3      537.14      590.99      6.05 o 
   2  -4   3      262.47      294.28      4.02 o 
   3  -4   3      327.05      319.47      7.05 o 
   4  -4   3      293.26      274.15      4.52 o 
   5  -4   3       58.63       59.94      5.72 o 
   6  -4   3        3.46        1.98      2.53 o 
   7  -4   3        1.53        3.93      2.95 o 
  -9  -3   3        1.13       -0.74      8.87 o 
  -8  -3   3        2.30       -2.67      2.67 o 
  -7  -3   3      156.10      130.02      3.47 o 
  -6  -3   3      124.64      126.10      4.07 o 
  -5  -3   3      400.38      422.51      5.30 o 
  -4  -3   3        1.33        0.79      1.06 o 
  -3  -3   3      466.76      428.91      4.78 o 
  -2  -3   3      390.03      450.41      4.66 o 
  -1  -3   3      820.39      753.70      6.74 o 
   0  -3   3      342.24      393.12      3.98 o 
   1  -3   3       94.37      124.16      2.14 o 
   2  -3   3       87.99       47.80      2.87 o 
   3  -3   3      106.80      104.54      3.13 o 
   4  -3   3      105.88      100.14      2.75 o 
   5  -3   3        0.29       -0.07      1.46 o 
   6  -3   3       84.79       85.25      4.18 o 
   7  -3   3        1.30        1.87      3.70 o 
  -9  -2   3       41.38       49.80      4.39 o 
  -8  -2   3      122.14       85.85      4.70 o 
  -7  -2   3       46.36       62.94      8.20 o 
  -6  -2   3      157.20      144.80      3.16 o 
  -5  -2   3       12.80       15.26      3.42 o 
  -4  -2   3      356.09      391.61      4.63 o 
  -3  -2   3     1049.72     1142.15      9.99 o 
  -2  -2   3     2138.11     2252.01     19.35 o 
  -1  -2   3      161.43      233.24      2.68 o 
   0  -2   3      194.95      204.95      1.75 o 
   1  -2   3     1975.40     1891.82     15.17 o 
   2  -2   3       13.08       14.87      1.07 o 
   3  -2   3      429.60      419.34      4.80 o 
   4  -2   3      154.00      136.78      4.18 o 
   5  -2   3      109.03      110.52      3.22 o 
   6  -2   3       75.94       96.34      5.96 o 
   7  -2   3        0.61        1.57      2.98 o 
   8  -2   3        1.46        3.61      2.93 o 
  -9  -1   3        7.35        2.36      4.52 o 
  -8  -1   3       32.93       27.50      3.38 o 
  -7  -1   3        1.18        1.36      6.86 o 
  -6  -1   3        9.25       12.32      2.50 o 
  -5  -1   3      464.05      481.94      5.42 o 
  -4  -1   3      165.82      173.12      4.94 o 
  -3  -1   3     1869.68     1977.72     16.10 o 
  -2  -1   3     2806.90     3152.07     24.87 o 
  -1  -1   3      895.76      920.15      8.89 o 
   0  -1   3     2446.64     2637.52     34.54 o 
   1  -1   3      560.07      646.48      5.66 o 
   2  -1   3      271.24      299.88      3.35 o 
   3  -1   3     1144.50     1161.82     10.16 o 
   4  -1   3      191.14      236.98      3.49 o 
   5  -1   3        2.81        1.84      1.82 o 
   6  -1   3        1.73        2.26      1.45 o 
   7  -1   3      198.56      208.50      6.54 o 
   8  -1   3       17.70       19.99      3.21 o 
  -9   0   3       14.70       13.87      3.65 o 
  -8   0   3       14.05       12.91      3.00 o 
  -7   0   3       17.25       14.61      3.18 o 
  -6   0   3      116.15      119.01      4.90 o 
  -5   0   3      125.00      121.43      2.39 o 
  -4   0   3     1053.69     1097.21      8.10 o 
  -3   0   3      966.45     1032.12      7.45 o 
  -2   0   3      348.06      325.16      2.64 o 
  -1   0   3      199.59      225.65      2.74 o 
   0   0   3      144.41      156.48      1.76 o 
   1   0   3     4856.43     5060.19     40.65 o 
   2   0   3      724.69      806.82      6.96 o 
   3   0   3        6.11        4.74      0.90 o 
   4   0   3      444.60      422.13      4.80 o 
   5   0   3      431.40      408.37      7.27 o 
   6   0   3      595.30      549.82      7.00 o 
   7   0   3      296.01      300.89     14.29 o 
   8   0   3        2.02        4.74      2.62 o 
   9   0   3       36.27       39.63      6.44 o 
  -8   1   3        0.12        1.56      3.85 o 
  -7   1   3       90.20       86.15      5.64 o 
  -6   1   3       23.82       22.87      2.82 o 
  -5   1   3        0.43        1.89      1.84 o 
  -4   1   3      212.29      203.45      4.48 o 
  -3   1   3       41.40       51.42      2.52 o 
  -2   1   3      366.16      371.50      8.10 o 
  -1   1   3     1611.01     1702.20     11.50 o 
   0   1   3      103.53      141.98      7.58 o 
   1   1   3     1461.09     1536.76     10.60 o 
   2   1   3       15.39       14.41      0.66 o 
   3   1   3       11.01        4.73      0.87 o 
   4   1   3     1498.99     1591.65     13.51 o 
   5   1   3      314.66      301.18      4.13 o 
   6   1   3      138.32      132.95      3.19 o 
   7   1   3      156.87      154.43      3.62 o 
   8   1   3       53.23       64.29      4.14 o 
   9   1   3        4.61        5.53      3.50 o 
  -8   2   3       10.11       13.72      3.47 o 
  -7   2   3       26.95       29.70      5.54 o 
  -6   2   3       76.51       69.93      3.98 o 
  -5   2   3      131.01      134.38      4.53 o 
  -4   2   3        8.39        5.52      1.74 o 
  -3   2   3       71.04       66.88      2.85 o 
  -2   2   3       60.71       41.80      0.96 o 
  -1   2   3      139.38      196.15      2.48 o 
   0   2   3     2784.95     2592.95     20.30 o 
   1   2   3      228.47      203.90      2.75 o 
   2   2   3       44.26       46.45      1.71 o 
   3   2   3     1491.67     1658.13     13.60 o 
   4   2   3      322.83      290.02      3.73 o 
   5   2   3      292.54      294.90      4.75 o 
   6   2   3       16.78       22.33      1.95 o 
   7   2   3       30.83       28.95      2.17 o 
   8   2   3        0.45        0.64      1.64 o 
   9   2   3        6.40        7.42      3.13 o 
  -7   3   3        0.11        1.20      3.23 o 
  -6   3   3      103.14       94.58      4.59 o 
  -5   3   3       51.66       47.05      3.48 o 
  -4   3   3       31.34       33.64      2.82 o 
  -3   3   3      309.28      299.90      7.39 o 
  -2   3   3      100.11       88.56      2.05 o 
  -1   3   3     2159.47     2212.14     17.98 o 
   0   3   3      308.24      283.49      3.27 o 
   1   3   3     3309.46     3472.17     27.10 o 
   2   3   3      539.16      595.52      4.71 o 
   3   3   3       32.93       28.98      1.03 o 
   4   3   3       89.46       58.82      2.35 o 
   5   3   3        1.08        1.21      1.17 o 
   6   3   3        0.62        0.30      1.38 o 
   7   3   3        3.05       -0.75      2.86 o 
   8   3   3        4.76        5.15      1.84 o 
   9   3   3       17.62       19.34      6.88 o 
  10   3   3       28.44       37.52      5.27 o 
  -7   4   3        1.53       -0.99      2.81 o 
  -6   4   3        2.62        3.89      2.73 o 
  -5   4   3        1.63        0.15      2.15 o 
  -4   4   3        0.53       -0.22      2.06 o 
  -3   4   3      142.00      129.69      4.96 o 
  -2   4   3      183.15      179.85      3.02 o 
  -1   4   3     1203.45     1124.66     11.23 o 
   0   4   3     1094.13     1365.93     13.87 o 
   1   4   3     3142.26     3367.27     26.67 o 
   2   4   3      343.35      352.03      4.01 o 
   3   4   3      883.75      964.74      8.66 o 
   4   4   3     1032.86      991.37      9.08 o 
   5   4   3       10.32        4.99      1.34 o 
   6   4   3       12.31       10.95      1.69 o 
   7   4   3      112.09      115.06      3.50 o 
   8   4   3       60.80       63.36      3.14 o 
   9   4   3        5.17        3.57      2.27 o 
  10   4   3        1.47        0.94      3.48 o 
  -6   5   3        0.06       -1.08      2.83 o 
  -5   5   3       45.98       48.23      6.98 o 
  -4   5   3        9.01        2.93      2.26 o 
  -3   5   3        2.41       -0.04      2.00 o 
  -2   5   3      516.08      533.30     11.31 o 
  -1   5   3       72.39       71.91      2.30 o 
   0   5   3     1247.91     1302.13     11.73 o 
   1   5   3        7.79        1.85      0.96 o 
   2   5   3      325.78      346.49      4.28 o 
   3   5   3      548.08      468.71      5.14 o 
   4   5   3       80.48       69.27      2.03 o 
   5   5   3      154.69      159.38      4.89 o 
   6   5   3       76.72       70.11      6.37 o 
   7   5   3      287.07      271.82      4.76 o 
   8   5   3       70.71       73.89      3.67 o 
   9   5   3       40.14       31.73      3.11 o 
  10   5   3       39.99       38.67      5.17 o 
  -5   6   3       10.69       11.22      3.06 o 
  -4   6   3       45.43       43.03      3.60 o 
  -3   6   3       13.07       18.98      2.86 o 
  -2   6   3        5.52        7.64      1.64 o 
  -1   6   3      448.04      420.38      5.51 o 
   0   6   3       41.17       27.43      1.88 o 
   1   6   3      267.78      291.70      4.19 o 
   2   6   3      352.91      360.99      5.71 o 
   3   6   3       44.04       40.23      1.86 o 
   4   6   3      482.63      512.10      9.09 o 
   5   6   3      303.37      315.23      4.41 o 
   6   6   3      251.02      231.35      7.52 o 
   7   6   3       85.21       82.43      4.15 o 
   8   6   3       29.68       36.65      3.14 o 
   9   6   3       39.69       39.00      3.42 o 
  10   6   3        0.11       -2.47      2.47 o 
  -4   7   3       11.33        9.07      2.99 o 
  -3   7   3        1.55        1.62      2.54 o 
  -2   7   3       35.76       39.85      3.35 o 
  -1   7   3       44.62       42.07      3.34 o 
   0   7   3       16.04        8.31      1.67 o 
   1   7   3      175.73      181.02      3.59 o 
   2   7   3       13.48       11.82      1.63 o 
   3   7   3      297.19      325.44      5.69 o 
   4   7   3      155.34      165.41      3.38 o 
   5   7   3        3.56        3.70      1.42 o 
   6   7   3        2.14        1.57      3.43 o 
   7   7   3       28.71       27.52      2.97 o 
   8   7   3       82.01       82.59      6.51 o 
   9   7   3        9.10        8.15      2.69 o 
  10   7   3       10.20       12.28      3.05 o 
  -3   8   3       43.95       49.33      4.16 o 
  -2   8   3       29.44       31.95      3.36 o 
  -1   8   3       35.48       32.58      2.42 o 
   0   8   3        9.26        6.12      1.77 o 
   1   8   3       47.29       49.44      2.49 o 
   2   8   3       18.77       26.26      2.13 o 
   3   8   3       19.52       24.33      2.05 o 
   4   8   3       79.49       81.14      2.96 o 
   5   8   3      257.00      266.95      6.06 o 
   6   8   3      108.83       95.07      4.20 o 
   7   8   3      102.93       90.52      4.49 o 
   8   8   3        1.02        1.04      3.73 o 
   9   8   3       30.76       31.78      3.53 o 
  -2   9   3       15.95       12.74      3.05 o 
  -1   9   3       47.12       49.69      8.23 o 
   0   9   3        1.67        2.75      1.93 o 
   1   9   3       34.53       44.80      2.77 o 
   2   9   3       28.79       33.23      3.26 o 
   3   9   3       53.68       56.03      2.85 o 
   4   9   3      186.92      186.86      8.92 o 
   5   9   3       65.98       63.48      3.88 o 
   6   9   3       65.42       66.96      4.02 o 
   7   9   3       68.97       67.73      4.13 o 
   8   9   3       32.82       35.25      3.64 o 
   9   9   3        6.45        4.13      4.75 o 
   0  10   3       13.02        9.31      2.31 o 
   1  10   3        0.20        2.50      2.15 o 
   2  10   3        6.21        7.52      2.19 o 
   3  10   3       33.99       33.83      2.69 o 
   4  10   3       41.41       33.83      3.40 o 
   5  10   3       52.92       53.96      3.86 o 
   6  10   3       37.83       35.87      3.67 o 
   7  10   3       30.57       35.68      3.70 o 
   8  10   3       26.53       31.77      4.87 o 
   2  11   3       16.88       17.34      4.67 o 
   3  11   3        0.45        0.30      4.13 o 
   4  11   3        9.07        5.87      3.03 o 
   5  11   3       15.32       23.79      4.50 o 
   6  11   3        5.01        4.27      3.78 o 
   7  11   3        2.15        1.70      3.04 o 
  -6 -11   4       36.13       36.73      5.67 o 
  -5 -11   4       28.62       31.96      5.77 o 
  -4 -11   4       21.20       19.24      3.53 o 
  -3 -11   4       26.64       25.75      3.72 o 
  -2 -11   4       15.08       15.65      3.53 o 
  -7 -10   4       37.62       35.78      5.77 o 
  -6 -10   4       13.31       12.28      4.82 o 
  -5 -10   4        3.58        4.76      2.81 o 
  -4 -10   4       18.89       20.43      4.27 o 
  -3 -10   4       34.01       31.56      4.03 o 
  -2 -10   4       18.02       20.53      3.37 o 
  -1 -10   4        6.68        7.06      3.14 o 
   0 -10   4       31.02       30.45      3.82 o 
  -8  -9   4        0.84        4.81      2.83 o 
  -7  -9   4        6.98        7.62      4.35 o 
  -6  -9   4        0.52       -0.52      3.33 o 
  -5  -9   4       55.23       45.81      3.70 o 
  -4  -9   4        8.35        6.55      2.14 o 
  -3  -9   4       77.25       90.59      4.67 o 
  -2  -9   4       83.29       90.39      7.43 o 
  -1  -9   4      113.41      112.07     11.33 o 
   0  -9   4       86.27       84.02      4.66 o 
   1  -9   4        0.22       -0.33      2.80 o 
   2  -9   4        0.16       -2.15      3.30 o 
  -9  -8   4       17.09       17.37      3.17 o 
  -8  -8   4        2.89        7.24      2.62 o 
  -7  -8   4       12.51       17.41      2.22 o 
  -6  -8   4       27.28       28.95      2.36 o 
  -5  -8   4       19.41       26.78      5.35 o 
  -4  -8   4       77.06       75.22      2.93 o 
  -3  -8   4      178.44      199.46      4.01 o 
  -2  -8   4       57.28       64.25      3.72 o 
  -1  -8   4        6.31        4.85      2.49 o 
   0  -8   4        0.58       -2.33      2.33 o 
   1  -8   4       10.31        8.02      2.79 o 
   2  -8   4        0.24       -2.62      2.62 o 
   3  -8   4        0.73       -0.65      4.62 o 
  -9  -7   4       20.88       28.86      3.26 o 
  -8  -7   4       79.89       72.75      5.19 o 
  -7  -7   4      188.73      188.64      4.43 o 
  -6  -7   4      106.25      114.40      4.50 o 
  -5  -7   4       72.02       69.24      2.84 o 
  -4  -7   4       90.16       97.88      3.01 o 
  -3  -7   4       44.02       49.73      2.41 o 
  -2  -7   4      108.60       99.76      2.85 o 
  -1  -7   4       14.26       10.47      1.57 o 
   0  -7   4       41.57       35.90      3.03 o 
   1  -7   4       12.34       12.70      3.58 o 
   2  -7   4        0.62       -2.29      2.29 o 
   3  -7   4       14.74       16.59      5.42 o 
   4  -7   4       15.93       13.97      5.12 o 
  -9  -6   4       32.90       51.99      4.27 o 
  -8  -6   4      215.22      207.27      4.82 o 
  -7  -6   4       34.00       36.04      2.55 o 
  -6  -6   4      264.49      253.31      7.25 o 
  -5  -6   4      172.50      181.68      5.10 o 
  -4  -6   4       77.42       87.17      2.76 o 
  -3  -6   4       61.90       52.08      2.22 o 
  -2  -6   4      124.89      105.73      2.62 o 
  -1  -6   4      314.79      319.36      4.27 o 
   0  -6   4      255.16      242.22      4.34 o 
   1  -6   4      215.86      232.56      4.67 o 
   2  -6   4       66.21       67.44      2.60 o 
   3  -6   4        0.41       -0.34      1.56 o 
   4  -6   4        4.49        5.41      2.28 o 
   5  -6   4        4.47        0.45      4.82 o 
  -9  -5   4       13.02       22.94      3.67 o 
  -8  -5   4       37.13       33.00      2.62 o 
  -7  -5   4       61.07       59.64      2.87 o 
  -6  -5   4      150.53      166.93      3.94 o 
  -5  -5   4       99.82       88.03      2.88 o 
  -4  -5   4      162.52      158.76      4.03 o 
  -3  -5   4      345.67      345.76      4.47 o 
  -2  -5   4      356.40      401.16      4.68 o 
  -1  -5   4      132.58      126.19      2.43 o 
   0  -5   4      412.23      409.72      4.67 o 
   1  -5   4      505.26      520.99      5.87 o 
   2  -5   4      138.03      144.52      3.10 o 
   3  -5   4       66.36       59.61      2.56 o 
   4  -5   4       17.47       14.48      1.91 o 
   5  -5   4        0.14       -0.65      2.24 o 
   6  -5   4        0.17        4.86      2.86 o 
  -9  -4   4        0.21        1.03      3.02 o 
  -8  -4   4        0.23        1.18      2.61 o 
  -7  -4   4       21.45       24.92      2.51 o 
  -6  -4   4       15.50       13.17      2.34 o 
  -5  -4   4       80.79       59.40      2.33 o 
  -4  -4   4       33.71       33.70      1.76 o 
  -3  -4   4       49.52       35.01      1.69 o 
  -2  -4   4       27.65       25.47      2.84 o 
  -1  -4   4      259.49      213.51      2.84 o 
   0  -4   4     1133.16     1220.52     10.57 o 
   1  -4   4      526.51      462.53      5.05 o 
   2  -4   4      474.71      414.13      5.04 o 
   3  -4   4      646.08      631.74      7.03 o 
   4  -4   4       81.78       73.48      2.69 o 
   5  -4   4       43.10       39.61      2.33 o 
   6  -4   4       26.86       23.98      3.01 o 
   7  -4   4       17.23       25.24      3.50 o 
  -9  -3   4       11.20        8.38      3.38 o 
  -8  -3   4       59.45       54.09      4.15 o 
  -7  -3   4        2.73        2.37      1.95 o 
  -6  -3   4      285.79      287.78     10.14 o 
  -5  -3   4      274.64      245.67      3.95 o 
  -4  -3   4       47.83       38.15      1.78 o 
  -3  -3   4      505.31      589.19      6.05 o 
  -2  -3   4      398.38      403.15      5.05 o 
  -1  -3   4      166.17      175.15      1.78 o 
   0  -3   4      278.77      232.43      2.11 o 
   1  -3   4      751.68      693.83      6.53 o 
   2  -3   4      125.25      139.85      2.54 o 
   3  -3   4      106.24      112.03      2.61 o 
   4  -3   4        3.73        5.38      1.41 o 
   5  -3   4       38.69       46.91      2.34 o 
   6  -3   4        5.44        6.47      2.37 o 
   7  -3   4        0.86        4.04      2.60 o 
  -9  -2   4       16.25        9.40      4.62 o 
  -8  -2   4       26.43       33.36      3.56 o 
  -7  -2   4      116.43      115.35      4.72 o 
  -6  -2   4       26.95       33.07      1.89 o 
  -5  -2   4       52.32       55.33      2.23 o 
  -4  -2   4      226.34      227.78      3.39 o 
  -3  -2   4     1496.80     1637.35     13.79 o 
  -2  -2   4      420.05      401.33      4.21 o 
  -1  -2   4     1713.40     1886.92     14.25 o 
   0  -2   4      773.88      690.96     10.73 o 
   1  -2   4     1904.81     2151.62     17.18 o 
   2  -2   4       55.85       62.32      1.69 o 
   3  -2   4      201.30      189.29      3.77 o 
   4  -2   4      678.05      699.22      7.30 o 
   5  -2   4       39.50       38.32      2.08 o 
   6  -2   4       94.11       87.44      3.09 o 
   7  -2   4       28.51       23.71      3.08 o 
   8  -2   4        0.15       -2.69      2.69 o 
  -9  -1   4        2.13       -2.86      2.86 o 
  -8  -1   4        9.50       10.44      3.12 o 
  -7  -1   4       40.11       35.97      3.34 o 
  -6  -1   4       30.70       28.51      2.98 o 
  -5  -1   4      388.91      393.85      5.05 o 
  -4  -1   4        8.88        1.75      0.85 o 
  -3  -1   4      157.30      167.51      2.50 o 
  -2  -1   4     3454.17     3849.92     29.95 o 
  -1  -1   4     7628.03     8259.22     64.54 o 
   0  -1   4     1526.27     1665.58     13.20 o 
   1  -1   4        6.18        6.58      0.68 o 
   2  -1   4       68.58       53.68      1.51 o 
   3  -1   4      283.94      314.34      3.84 o 
   4  -1   4      596.19      530.57      5.79 o 
   5  -1   4       11.22       16.17      1.80 o 
   6  -1   4      154.90      162.56      3.51 o 
   7  -1   4        5.98        5.73      2.48 o 
   8  -1   4       31.86       30.45      3.58 o 
  -9   0   4        1.36        1.98      4.82 o 
  -8   0   4       18.24       11.21      3.48 o 
  -7   0   4        3.67       -0.30      2.44 o 
  -6   0   4       45.36       47.81      4.05 o 
  -5   0   4       88.05       86.45      3.60 o 
  -4   0   4       40.56       55.29      5.96 o 
  -3   0   4     1730.27     1747.02     18.55 o 
  -2   0   4     2525.15     2618.34     17.58 o 
  -1   0   4       70.41       73.66      3.43 o 
   0   0   4     1227.38     1278.33     10.32 o 
   1   0   4      510.58      479.15      8.32 o 
   2   0   4       80.60       82.39      2.55 o 
   3   0   4        5.08        5.52      0.91 o 
   4   0   4      897.41      844.28      8.00 o 
   5   0   4     1091.28     1110.52     10.46 o 
   6   0   4      441.80      454.61      7.56 o 
   7   0   4      312.21      297.52      4.95 o 
   8   0   4       15.62       21.63      3.24 o 
   9   0   4        9.98        3.70      3.12 o 
  -8   1   4       16.94       12.70      3.27 o 
  -7   1   4       18.86       21.82      3.16 o 
  -6   1   4        7.57        7.42      2.47 o 
  -5   1   4       57.98       37.85      5.74 o 
  -4   1   4       83.57      102.61      3.65 o 
  -3   1   4      138.40      103.98      3.11 o 
  -2   1   4     1293.06     1265.32     13.73 o 
  -1   1   4       67.26       57.93      1.81 o 
   0   1   4        1.88        8.21      1.82 o 
   1   1   4      404.00      464.20     11.03 o 
   2   1   4     1314.29     1500.26     12.14 o 
   3   1   4     2958.05     3163.65     24.93 o 
   4   1   4      520.92      540.88      5.65 o 
   5   1   4        2.89        3.74      1.20 o 
   6   1   4       13.50       10.11      1.73 o 
   7   1   4      572.63      544.96      7.01 o 
   8   1   4       50.17       52.34      3.82 o 
   9   1   4        7.99        8.87      3.12 o 
  -8   2   4       11.41        7.76      6.56 o 
  -7   2   4       59.34       53.88      4.18 o 
  -6   2   4      104.26      103.01      4.54 o 
  -5   2   4       70.84       70.80      6.39 o 
  -4   2   4      130.06      121.99      3.86 o 
  -3   2   4        7.08        5.53      1.79 o 
  -2   2   4      451.99      492.34      7.30 o 
  -1   2   4       47.46       65.41      2.12 o 
   0   2   4      788.36      741.79      6.53 o 
   1   2   4     2378.19     2467.41     16.95 o 
   2   2   4      455.93      459.62      7.75 o 
   3   2   4      278.03      249.58      2.99 o 
   4   2   4       12.66        3.44      1.03 o 
   5   2   4      163.58      178.07      3.64 o 
   6   2   4       65.03       64.51      2.58 o 
   7   2   4      249.68      236.71      4.33 o 
   8   2   4        2.38        2.87      1.75 o 
   9   2   4       38.30       44.22      4.03 o 
  -7   3   4       21.89       19.45      6.71 o 
  -6   3   4       49.18       51.33      3.91 o 
  -5   3   4       22.28       22.01      2.70 o 
  -4   3   4       58.42       59.47      5.96 o 
  -3   3   4      185.24      222.71      5.59 o 
  -2   3   4       49.56       62.20      1.69 o 
  -1   3   4       62.40       49.22      1.71 o 
   0   3   4     1076.59     1219.08     10.43 o 
   1   3   4     4226.73     4178.77     32.46 o 
   2   3   4     1155.67     1061.41      7.78 o 
   3   3   4      498.50      490.69      6.27 o 
   4   3   4      713.42      696.69      6.81 o 
   5   3   4        1.77        0.64      1.18 o 
   6   3   4        7.60        5.42      1.52 o 
   7   3   4       77.03       81.34      2.95 o 
   8   3   4        9.35        7.71      1.84 o 
   9   3   4        7.68        4.82      3.33 o 
  10   3   4        0.08        2.88      3.88 o 
  -7   4   4        4.90        5.59      3.95 o 
  -6   4   4        2.38        3.13      2.85 o 
  -5   4   4        8.30       12.44      2.70 o 
  -4   4   4        1.44        1.60      2.12 o 
  -3   4   4      165.73      172.46      3.64 o 
  -2   4   4      288.06      270.93      3.83 o 
  -1   4   4      277.55      306.14      4.04 o 
   0   4   4     1322.23     1150.72     13.95 o 
   1   4   4     1534.12     1600.03     13.48 o 
   2   4   4     1321.47     1493.36     12.62 o 
   3   4   4     1106.98     1099.51      9.60 o 
   4   4   4      307.75      325.04      3.11 o 
   5   4   4      288.29      287.16      4.08 o 
   6   4   4      182.93      160.98      5.76 o 
   7   4   4        2.95        3.34      1.77 o 
   8   4   4       55.77       48.67      3.13 o 
   9   4   4       13.44       15.71      2.58 o 
  10   4   4       33.07       40.75      5.32 o 
  -6   5   4        4.58        3.19      3.01 o 
  -5   5   4       55.25       53.15      4.25 o 
  -4   5   4        3.44        4.97      2.51 o 
  -3   5   4       29.85       31.29      2.87 o 
  -2   5   4       80.10       67.99      5.05 o 
  -1   5   4      332.50      317.53      7.39 o 
   0   5   4      392.44      394.98      4.83 o 
   1   5   4      323.13      373.80      4.49 o 
   2   5   4      320.86      294.78      3.87 o 
   3   5   4      132.75      116.20      2.25 o 
   4   5   4      326.11      334.39      4.05 o 
   5   5   4      377.94      356.93      5.65 o 
   6   5   4        2.67        5.00      1.52 o 
   7   5   4        0.73       -0.47      1.96 o 
   8   5   4       17.53       18.61      2.68 o 
   9   5   4       28.04       25.72      3.01 o 
  10   5   4       95.10       95.22      6.81 o 
  -5   6   4        2.91        2.37      2.92 o 
  -4   6   4        7.04        9.08      5.07 o 
  -3   6   4       11.80        8.56      2.58 o 
  -2   6   4        0.44        1.67      1.48 o 
  -1   6   4        0.56        5.18      3.16 o 
   0   6   4        5.98       16.28      1.68 o 
   1   6   4      624.94      629.67      6.86 o 
   2   6   4      140.20      149.52      3.06 o 
   3   6   4      251.21      252.95      4.52 o 
   4   6   4      557.10      500.47      5.67 o 
   5   6   4       54.41       60.22      2.03 o 
   6   6   4      170.00      164.75      4.68 o 
   7   6   4       64.94       58.12      5.84 o 
   8   6   4       12.29       16.29      2.63 o 
   9   6   4       11.33       12.41      2.71 o 
  10   6   4        0.71        3.37      2.70 o 
  -4   7   4        3.08       -2.58      2.58 o 
  -3   7   4        2.27        2.05      4.95 o 
  -2   7   4      104.17      118.99      4.56 o 
  -1   7   4       55.72       54.87      3.59 o 
   0   7   4      212.84      214.88      5.47 o 
   1   7   4       52.25       52.33      2.39 o 
   2   7   4       65.94       58.28      2.50 o 
   3   7   4      239.83      206.45      3.75 o 
   4   7   4       39.94       42.87      2.14 o 
   5   7   4        1.07        0.84      2.03 o 
   6   7   4        2.31        4.49      2.25 o 
   7   7   4       28.34       29.35      2.92 o 
   8   7   4       44.32       59.18      4.27 o 
   9   7   4       12.73        8.75      2.82 o 
  10   7   4       10.50       14.67      3.15 o 
  -3   8   4       25.81       29.48      5.96 o 
  -2   8   4       40.93       38.00      3.62 o 
  -1   8   4        0.34        3.06      1.82 o 
   0   8   4       19.56       21.25      2.05 o 
   1   8   4       35.02       32.04      2.19 o 
   2   8   4       90.82      101.10      3.74 o 
   3   8   4        0.61       -0.10      1.53 o 
   4   8   4      133.62      147.24      3.45 o 
   5   8   4      236.42      253.31      7.65 o 
   6   8   4      183.70      166.43      5.11 o 
   7   8   4      183.34      173.65      5.29 o 
   8   8   4       22.79       22.67      3.14 o 
   9   8   4       65.61       60.18      4.19 o 
  -2   9   4        9.97       15.54      8.00 o 
  -1   9   4        9.79       10.63      2.83 o 
   0   9   4        2.56        3.41      2.18 o 
   1   9   4       67.08       74.72      3.26 o 
   2   9   4       15.81       20.91      2.28 o 
   3   9   4       99.56       98.88      3.39 o 
   4   9   4      135.96      134.58      4.91 o 
   5   9   4       79.53       80.30      4.20 o 
   6   9   4       61.93       59.92      3.94 o 
   7   9   4       95.24       88.68      4.65 o 
   8   9   4       65.60       68.85      4.34 o 
   9   9   4        4.99        4.55      4.45 o 
   0  10   4        5.28        6.78      3.48 o 
   1  10   4        0.24       -1.55      2.07 o 
   2  10   4        3.68        3.21      2.11 o 
   3  10   4       28.29       26.75      3.22 o 
   4  10   4       28.40       26.73      3.21 o 
   5  10   4       81.04       84.71      5.52 o 
   6  10   4       38.79       35.43      6.06 o 
   7  10   4       60.15       48.82      3.98 o 
   8  10   4       22.76       22.64      6.71 o 
   2  11   4        9.58       14.26      4.57 o 
   3  11   4        1.81        0.68      2.86 o 
   4  11   4       24.02       25.40      3.56 o 
   5  11   4        9.46       10.14      3.07 o 
   6  11   4        3.94       -2.58      2.97 o 
   7  11   4        0.23       -2.74      2.74 o 
  -5 -11   5       16.49       21.74      3.69 o 
  -4 -11   5       28.25       30.38      5.64 o 
  -3 -11   5       30.92       30.16      3.95 o 
  -7 -10   5       34.67       25.10      5.27 o 
  -6 -10   5        6.10       12.40      3.21 o 
  -5 -10   5        2.72        3.24      2.83 o 
  -4 -10   5        2.01        2.46      2.88 o 
  -3 -10   5       47.29       48.88      4.18 o 
  -2 -10   5       12.15       12.09      4.15 o 
  -1 -10   5       31.23       32.63      3.76 o 
   0 -10   5       28.03       28.29      3.87 o 
  -8  -9   5        7.17        4.52      4.22 o 
  -7  -9   5       36.23       39.80      6.73 o 
  -6  -9   5        3.39        4.67      2.83 o 
  -5  -9   5       29.95       32.57      2.76 o 
  -4  -9   5       13.23        9.86      2.85 o 
  -3  -9   5       67.71       66.16      4.15 o 
  -2  -9   5       82.53       77.43      5.37 o 
  -1  -9   5      168.24      157.05      5.40 o 
   0  -9   5       54.09       54.28      4.16 o 
   1  -9   5        1.68        6.06      3.04 o 
   2  -9   5        4.67       -0.96      3.29 o 
  -9  -8   5        7.58        8.28      2.90 o 
  -8  -8   5        0.87       -1.24      2.41 o 
  -7  -8   5       18.25       19.47      2.83 o 
  -6  -8   5       31.17       40.58      2.55 o 
  -5  -8   5       35.96       36.48      2.36 o 
  -4  -8   5      118.20      114.11      5.32 o 
  -3  -8   5       65.95       56.61      3.65 o 
  -2  -8   5       24.30       17.41      2.70 o 
  -1  -8   5       35.72       26.41      3.05 o 
   0  -8   5        3.20        0.26      2.46 o 
   1  -8   5        9.00        4.25      4.52 o 
   2  -8   5        0.37        0.50      2.79 o 
   3  -8   5       21.19       17.54      5.02 o 
  -9  -7   5       13.87       22.22      4.27 o 
  -8  -7   5       28.34       30.69      2.68 o 
  -7  -7   5       42.98       48.55      2.87 o 
  -6  -7   5       30.99       36.21      6.10 o 
  -5  -7   5      164.17      155.73      6.34 o 
  -4  -7   5        5.07        9.82      1.65 o 
  -3  -7   5       43.57       40.56      2.18 o 
  -2  -7   5      164.41      177.03      3.41 o 
  -1  -7   5       84.94       98.89      4.25 o 
   0  -7   5      174.91      178.74      5.25 o 
   1  -7   5       10.11        9.40      3.60 o 
   2  -7   5        1.57        1.05      2.71 o 
   3  -7   5       37.89       31.87      3.56 o 
   4  -7   5       16.05       10.73      5.27 o 
  -9  -6   5       24.71       29.74      5.37 o 
  -8  -6   5       32.71       30.51      2.69 o 
  -7  -6   5       64.50       62.74      3.05 o 
  -6  -6   5      215.91      227.16      4.46 o 
  -5  -6   5       99.30      102.52      3.15 o 
  -4  -6   5       74.33       60.04      2.55 o 
  -3  -6   5      450.45      455.07      5.55 o 
  -2  -6   5      295.51      322.14      4.30 o 
  -1  -6   5      114.91       96.35      2.44 o 
   0  -6   5       60.40       50.77      2.14 o 
   1  -6   5      102.01      105.69      2.93 o 
   2  -6   5        1.12        2.08      1.35 o 
   3  -6   5       18.16       15.38      1.87 o 
   4  -6   5        2.20        3.84      2.74 o 
   5  -6   5       13.46       23.11      5.62 o 
  -9  -5   5       14.35       16.32      3.52 o 
  -8  -5   5       36.46       33.20      2.63 o 
  -7  -5   5      108.43      113.75      3.63 o 
  -6  -5   5       99.30      100.25      3.26 o 
  -5  -5   5       12.09       10.09      2.08 o 
  -4  -5   5      330.73      334.31      4.83 o 
  -3  -5   5      301.95      306.66      4.13 o 
  -2  -5   5      463.56      422.22      4.79 o 
  -1  -5   5      224.86      210.21      3.01 o 
   0  -5   5      239.92      248.50      5.44 o 
   1  -5   5      421.82      407.91      4.90 o 
   2  -5   5      130.16      124.02      2.90 o 
   3  -5   5        8.28       14.14      1.74 o 
   4  -5   5       80.89       81.15      3.17 o 
   5  -5   5        0.17       -0.26      2.17 o 
   6  -5   5       37.47       41.08      3.74 o 
  -9  -4   5        0.55       -0.68      4.10 o 
  -8  -4   5       83.34       78.63      4.65 o 
  -7  -4   5       48.81       44.04      2.55 o 
  -6  -4   5      112.16      107.97      3.38 o 
  -5  -4   5      192.22      210.18      3.76 o 
  -4  -4   5       14.18       22.94      1.63 o 
  -3  -4   5        1.31        0.70      1.02 o 
  -2  -4   5      426.61      413.12      4.51 o 
  -1  -4   5        6.36       14.53      0.68 o 
   0  -4   5      169.15      136.90      3.54 o 
   1  -4   5      263.71      257.00      3.45 o 
   2  -4   5      261.18      312.17      5.37 o 
   3  -4   5      106.31       98.43      2.79 o 
   4  -4   5       46.82       42.73      2.27 o 
   5  -4   5        1.47        2.28      1.61 o 
   6  -4   5       22.00       23.61      5.57 o 
   7  -4   5       25.05       27.34      3.59 o 
  -9  -3   5        9.59       11.84      3.41 o 
  -8  -3   5       19.99       20.14      5.69 o 
  -7  -3   5        2.20        0.01      4.95 o 
  -6  -3   5      198.86      214.39      4.71 o 
  -5  -3   5      261.32      265.59      4.19 o 
  -4  -3   5      103.87      103.80      2.52 o 
  -3  -3   5      314.48      310.02      3.97 o 
  -2  -3   5        3.78        5.70      0.90 o 
  -1  -3   5      105.75       94.50      1.89 o 
   0  -3   5      492.33      473.83      6.47 o 
   1  -3   5     1286.17     1333.96     11.40 o 
   2  -3   5      306.93      251.01      3.48 o 
   3  -3   5      302.80      236.05      4.52 o 
   4  -3   5      122.02      130.68      3.32 o 
   5  -3   5        6.64        3.82      1.49 o 
   6  -3   5       36.62       32.68      3.08 o 
   7  -3   5       10.66       13.77      2.90 o 
  -9  -2   5       24.56       23.57      3.94 o 
  -8  -2   5       30.82       28.97      3.45 o 
  -7  -2   5       75.57       71.73      4.62 o 
  -6  -2   5       48.21       44.92      2.20 o 
  -5  -2   5       87.61       68.72      2.40 o 
  -4  -2   5      295.29      296.34      4.00 o 
  -3  -2   5       73.87       56.16      4.47 o 
  -2  -2   5      141.13      132.66      3.83 o 
  -1  -2   5      149.61      130.53      1.89 o 
   0  -2   5       15.83       13.87      1.37 o 
   1  -2   5     2269.75     2311.29     18.48 o 
   2  -2   5     1239.96     1193.31     10.42 o 
   3  -2   5     1416.50     1580.69     13.68 o 
   4  -2   5      112.05       93.47      2.56 o 
   5  -2   5        4.83        6.08      1.53 o 
   6  -2   5      160.96      140.18      3.55 o 
   7  -2   5        3.50        6.92      2.55 o 
   8  -2   5        0.61       -0.89      3.35 o 
  -9  -1   5        7.28        8.65      5.37 o 
  -8  -1   5       20.55       16.47      3.33 o 
  -7  -1   5       16.75       14.69      2.85 o 
  -6  -1   5        7.86       11.83      2.45 o 
  -5  -1   5      288.46      261.55      3.63 o 
  -4  -1   5        4.48        6.81      1.01 o 
  -3  -1   5     1164.66     1193.24     18.03 o 
  -2  -1   5     5153.95     5726.57     44.13 o 
  -1  -1   5     2421.03     2568.19     20.23 o 
   0  -1   5    10632.12    11220.97     74.90 o 
   1  -1   5     2013.20     2026.39     20.30 o 
   2  -1   5     1102.69     1156.96      9.94 o 
   3  -1   5      530.70      589.55      6.00 o 
   4  -1   5       27.93       31.01      1.65 o 
   5  -1   5      202.88      227.19      3.88 o 
   6  -1   5       65.09       72.53      4.38 o 
   7  -1   5        5.98        8.98      2.52 o 
   8  -1   5        7.52        7.14      2.80 o 
  -8   0   5        0.14       -0.28      2.68 o 
  -7   0   5        0.89       -0.93      2.31 o 
  -6   0   5        0.96       -1.26      2.05 o 
  -5   0   5       38.16       36.66      2.81 o 
  -4   0   5      527.02      553.06      8.08 o 
  -3   0   5     1518.80     1648.61     13.66 o 
  -2   0   5     1312.50     1460.26     10.21 o 
  -1   0   5     1550.73     1774.54     20.25 o 
   0   0   5       12.75        8.08      0.78 o 
   1   0   5      110.02       81.07      5.64 o 
   2   0   5      633.31      718.01      6.48 o 
   3   0   5      394.09      458.39      4.86 o 
   4   0   5     1368.69     1393.59     12.22 o 
   5   0   5      532.42      481.57      6.56 o 
   6   0   5     1429.71     1362.72     12.86 o 
   7   0   5       24.87       28.66      2.17 o 
   8   0   5        8.39        8.68      4.40 o 
   9   0   5        0.08       -0.97      2.68 o 
  -8   1   5       15.85        7.97      3.29 o 
  -7   1   5        0.75        2.83      2.62 o 
  -6   1   5        4.20        2.42      2.38 o 
  -5   1   5       68.41       75.23      3.56 o 
  -4   1   5       78.13       56.33      2.93 o 
  -3   1   5       25.12       25.31      1.96 o 
  -2   1   5     1604.50     1660.70     21.64 o 
  -1   1   5      443.55      447.00      4.57 o 
   0   1   5      458.70      395.99      3.92 o 
   1   1   5     1302.55     1218.11     10.02 o 
   2   1   5      153.36      161.72      2.55 o 
   3   1   5      586.34      726.26      6.95 o 
   4   1   5     1613.75     1626.72     13.80 o 
   5   1   5      113.27      107.91      2.72 o 
   6   1   5     1033.97     1036.81     10.28 o 
   7   1   5       11.15       12.61      1.89 o 
   8   1   5       90.27       94.83      4.38 o 
   9   1   5       17.29       15.28      3.36 o 
  -8   2   5       23.33       15.01      3.60 o 
  -7   2   5       13.83       11.02      4.25 o 
  -6   2   5       75.15       74.73      4.36 o 
  -5   2   5      155.92      172.71      5.16 o 
  -4   2   5        4.35        3.41      1.78 o 
  -3   2   5      268.06      276.20      5.30 o 
  -2   2   5      271.88      227.27      4.36 o 
  -1   2   5      247.19      215.35      4.50 o 
   0   2   5       96.98       83.91      1.69 o 
   1   2   5       75.50      108.06      2.18 o 
   2   2   5        2.07        0.55      0.98 o 
   3   2   5      881.32      997.71      8.19 o 
   4   2   5      276.66      195.53      2.97 o 
   5   2   5      623.90      615.31      7.61 o 
   6   2   5       38.27       41.61      2.19 o 
   7   2   5      320.74      308.43      4.94 o 
   8   2   5        5.08        5.64      2.47 o 
   9   2   5       27.11       29.75      3.63 o 
  -7   3   5       14.38        6.62      6.51 o 
  -6   3   5       20.91       22.25      3.15 o 
  -5   3   5       46.41       40.63      5.04 o 
  -4   3   5       79.46       87.32      3.77 o 
  -3   3   5       99.29       79.55      3.90 o 
  -2   3   5      217.94      193.52      4.22 o 
  -1   3   5     1548.76     1662.71     14.72 o 
   0   3   5      591.80      512.63      5.86 o 
   1   3   5     1589.96     1736.76     14.25 o 
   2   3   5       90.31       91.13      1.64 o 
   3   3   5      424.02      442.50      6.01 o 
   4   3   5      776.85      753.28      9.57 o 
   5   3   5        0.99        1.07      1.25 o 
   6   3   5        6.94       -0.64      2.63 o 
   7   3   5      564.89      564.80      6.96 o 
   8   3   5       10.98       13.03      2.32 o 
   9   3   5       54.33       58.96      3.55 o 
  10   3   5       34.15       38.91      5.27 o 
  -6   4   5        4.50        2.31      3.35 o 
  -5   4   5        8.56        6.76      2.78 o 
  -4   4   5       41.41       41.80      3.36 o 
  -3   4   5       19.18       16.72      3.65 o 
  -2   4   5      741.05      767.16      7.67 o 
  -1   4   5       53.08       49.36      1.86 o 
   0   4   5       50.28       56.94      3.11 o 
   1   4   5      826.72      909.75      8.32 o 
   2   4   5      758.70      733.84      6.94 o 
   3   4   5     1297.06     1345.78     14.30 o 
   4   4   5       12.14        9.12      1.55 o 
   5   4   5      150.06      159.88      2.92 o 
   6   4   5        7.30       -0.38      1.54 o 
   7   4   5      420.51      384.74      6.19 o 
   8   4   5      152.60      163.01      4.68 o 
   9   4   5       40.25       45.15      3.42 o 
  10   4   5        6.68       12.23      4.22 o 
  -6   5   5       12.31       10.87      3.43 o 
  -5   5   5       27.85       33.94      3.72 o 
  -4   5   5        7.39        5.24      2.76 o 
  -3   5   5       11.99       20.19      2.61 o 
  -2   5   5        9.97       13.33      1.50 o 
  -1   5   5       64.72       69.89      2.40 o 
   0   5   5      352.76      358.56      5.93 o 
   1   5   5      727.53      597.39      6.28 o 
   2   5   5      926.87      868.63      8.26 o 
   3   5   5       97.62      114.18      2.24 o 
   4   5   5      757.71      702.73      9.72 o 
   5   5   5      251.37      265.17     11.63 o 
   6   5   5        3.93        2.93      1.97 o 
   7   5   5       52.24       41.98      3.04 o 
   8   5   5       59.62       51.95      3.80 o 
   9   5   5       38.09       32.91      3.60 o 
  10   5   5       21.57       29.87      5.17 o 
  -5   6   5        0.94        1.56      3.26 o 
  -4   6   5        2.79        0.22      3.06 o 
  -3   6   5       21.94       24.08      3.08 o 
  -2   6   5        2.08        1.92      1.48 o 
  -1   6   5        0.77       -0.61      1.46 o 
   0   6   5       10.33        3.86      1.65 o 
   1   6   5      503.00      498.31      5.86 o 
   2   6   5      381.40      435.12      5.34 o 
   3   6   5      273.97      258.75      3.83 o 
   4   6   5      177.44      190.75      3.08 o 
   5   6   5       25.74       36.40      2.82 o 
   6   6   5      156.98      131.00      4.23 o 
   7   6   5       53.29       47.92      3.31 o 
   8   6   5       25.92       26.54      2.90 o 
   9   6   5       16.62       21.07      4.62 o 
  10   6   5       26.48       36.95      3.65 o 
  -4   7   5        0.97       -0.52      4.22 o 
  -3   7   5        3.34       -0.76      2.60 o 
  -2   7   5       49.61       55.21      5.54 o 
  -1   7   5      134.38      124.61      4.47 o 
   0   7   5      242.52      244.85      4.38 o 
   1   7   5      103.36      109.97      3.38 o 
   2   7   5      244.61      241.62      6.62 o 
   3   7   5      150.52      155.86      5.66 o 
   4   7   5       90.84       96.79      3.37 o 
   5   7   5       42.65       36.81      2.90 o 
   6   7   5       16.70       13.40      2.53 o 
   7   7   5       17.11       10.20      2.56 o 
   8   7   5        7.71        5.36      2.53 o 
   9   7   5        6.20        4.04      2.65 o 
  10   7   5       60.90       63.02      4.30 o 
  -3   8   5       18.24       20.05      3.54 o 
  -2   8   5       36.76       39.24      3.74 o 
  -1   8   5       17.40       16.51      2.13 o 
   0   8   5       20.20       23.25      2.21 o 
   1   8   5       91.24       87.34      3.07 o 
   2   8   5       39.59       44.39      2.43 o 
   3   8   5        6.46        6.86      1.67 o 
   4   8   5      148.64      128.39      8.25 o 
   5   8   5      157.81      163.10      8.05 o 
   6   8   5      253.93      245.41     10.96 o 
   7   8   5      125.52      101.57      4.49 o 
   8   8   5       11.88       10.21      2.91 o 
   9   8   5       28.50       30.99      4.15 o 
  -2   9   5       10.77       15.37      3.98 o 
  -1   9   5        2.04        4.74      4.22 o 
   0   9   5       20.71       23.84      2.94 o 
   1   9   5       41.06       44.18      3.16 o 
   2   9   5       24.40       22.70      2.29 o 
   3   9   5      143.03      135.26      4.68 o 
   4   9   5      133.92      134.03      4.90 o 
   5   9   5      104.37      110.46      4.69 o 
   6   9   5      110.79      114.48     10.09 o 
   7   9   5      109.39       99.03      4.71 o 
   8   9   5       41.94       51.69      6.91 o 
   9   9   5        1.86        1.17      3.02 o 
   0  10   5        3.46        4.68      3.65 o 
   1  10   5        0.29        3.95      2.27 o 
   2  10   5       12.65       12.40      2.33 o 
   3  10   5        3.20        3.91      4.55 o 
   4  10   5       25.64       22.90      3.15 o 
   5  10   5       50.42       52.45      4.55 o 
   6  10   5       50.68       48.78      5.77 o 
   7  10   5      105.86       96.37      4.87 o 
   8  10   5       28.41       36.50      9.49 o 
   2  11   5        5.20        6.01      4.42 o 
   3  11   5        4.38        4.25      2.99 o 
   4  11   5       16.61       20.81      3.37 o 
   5  11   5       19.63       26.65      3.65 o 
   6  11   5        3.82        1.07      3.17 o 
   7  11   5       10.17        6.62      3.18 o 
  -4 -11   6       57.23       56.35      4.71 o 
  -3 -11   6       11.77       13.67      3.64 o 
  -7 -10   6       16.21       24.30      5.42 o 
  -6 -10   6        5.55        8.85      3.22 o 
  -5 -10   6        0.22        0.69      2.98 o 
  -4 -10   6       30.79       37.61      3.95 o 
  -3 -10   6       34.75       42.27      3.93 o 
  -2 -10   6       60.13       60.16      6.36 o 
  -1 -10   6       22.96       19.67      3.47 o 
   0 -10   6       20.77       20.65      3.74 o 
  -8  -9   6        4.60        8.30      4.62 o 
  -7  -9   6        8.07       11.89      3.30 o 
  -6  -9   6       12.50       12.93      3.00 o 
  -5  -9   6       11.68        6.92      3.83 o 
  -4  -9   6        9.62        8.45      2.84 o 
  -3  -9   6       80.45       78.04      4.58 o 
  -2  -9   6       78.58       80.29      6.59 o 
  -1  -9   6       94.56       87.55      4.82 o 
   0  -9   6       13.87       10.85      5.29 o 
   1  -9   6       11.43       13.83      3.63 o 
   2  -9   6       15.13        9.42      3.57 o 
  -8  -8   6       32.01       38.28      2.95 o 
  -7  -8   6       48.71       45.12      2.88 o 
  -6  -8   6       25.13       28.02      2.35 o 
  -5  -8   6       20.97       24.63      4.62 o 
  -4  -8   6        2.46        1.28      3.80 o 
  -3  -8   6      138.01      142.17      4.98 o 
  -2  -8   6        0.88        2.09      2.44 o 
  -1  -8   6        9.15        9.33      3.53 o 
   0  -8   6        0.55        0.82      2.39 o 
   1  -8   6       26.16       23.19      3.28 o 
   2  -8   6       38.67       39.91      3.94 o 
   3  -8   6       21.92       23.14      3.81 o 
  -9  -7   6       22.55       45.58      6.29 o 
  -8  -7   6       22.05       21.51      2.52 o 
  -7  -7   6        0.81       -0.49      1.88 o 
  -6  -7   6       14.55       17.01      2.12 o 
  -5  -7   6       50.76       54.03      2.71 o 
  -4  -7   6        1.74        1.39      1.52 o 
  -3  -7   6       39.02       40.01      2.07 o 
  -2  -7   6      128.24      109.07      4.34 o 
  -1  -7   6      296.81      292.86      6.50 o 
   0  -7   6      145.97      144.78      4.95 o 
   1  -7   6       10.62        8.81      2.59 o 
   2  -7   6        3.55        3.68      5.89 o 
   3  -7   6       51.07       43.23      3.78 o 
   4  -7   6       17.21       19.18      5.52 o 
  -9  -6   6       14.91       20.23      3.58 o 
  -8  -6   6        9.84       12.83      2.31 o 
  -7  -6   6       11.78       11.85      2.10 o 
  -6  -6   6       93.80       98.50      4.15 o 
  -5  -6   6      271.47      273.75      4.62 o 
  -4  -6   6      376.07      370.34      5.17 o 
  -3  -6   6      306.58      313.91      4.40 o 
  -2  -6   6      344.77      303.10      4.01 o 
  -1  -6   6        6.99       11.63      1.22 o 
   0  -6   6      287.32      298.55      6.24 o 
   1  -6   6       54.85       57.17      3.88 o 
   2  -6   6        0.65       -1.35      2.66 o 
   3  -6   6        4.35        3.76      2.60 o 
   4  -6   6        8.63        6.39      2.94 o 
   5  -6   6       77.64       61.88      7.11 o 
  -9  -5   6       12.89       19.86      6.06 o 
  -8  -5   6        9.33        9.78      3.13 o 
  -7  -5   6       11.54       11.14      2.07 o 
  -6  -5   6        1.07        0.95      1.63 o 
  -5  -5   6      237.04      238.14      5.73 o 
  -4  -5   6      108.82      112.98      3.39 o 
  -3  -5   6       38.12       26.27      1.56 o 
  -2  -5   6      529.21      529.87      7.68 o 
  -1  -5   6       15.14       20.48      2.00 o 
   0  -5   6      502.55      472.93      7.42 o 
   1  -5   6      297.73      287.25      3.89 o 
   2  -5   6        4.16        2.21      1.25 o 
   3  -5   6       65.22       59.12      3.21 o 
   4  -5   6       51.22       50.59      5.18 o 
   5  -5   6       28.72       35.57      3.17 o 
   6  -5   6       39.26       52.33      7.26 o 
  -9  -4   6        0.55        1.89      2.94 o 
  -8  -4   6        3.40        6.06      2.67 o 
  -7  -4   6       63.96       62.00      3.00 o 
  -6  -4   6      246.07      253.78      4.57 o 
  -5  -4   6      130.26      119.89      3.04 o 
  -4  -4   6       25.83       28.33      2.44 o 
  -3  -4   6      244.09      233.63      4.23 o 
  -2  -4   6      452.54      483.90      5.12 o 
  -1  -4   6       71.82       51.64      2.76 o 
   0  -4   6        2.11        2.81      2.19 o 
   1  -4   6      193.27      188.01      2.76 o 
   2  -4   6       13.86        7.11      1.13 o 
   3  -4   6        1.09        0.59      1.24 o 
   4  -4   6       22.13       31.01      2.24 o 
   5  -4   6       25.97       26.54      2.19 o 
   6  -4   6      140.02      141.49      5.07 o 
   7  -4   6       23.12       22.83      3.48 o 
  -9  -3   6       13.56       14.98      3.70 o 
  -8  -3   6       37.80       45.44      4.03 o 
  -7  -3   6       38.42       36.37      3.75 o 
  -6  -3   6      328.33      328.68      5.24 o 
  -5  -3   6       54.04       51.79      2.76 o 
  -4  -3   6      297.41      319.13      5.72 o 
  -3  -3   6        6.75        1.75      0.99 o 
  -2  -3   6      103.34      123.22      2.29 o 
  -1  -3   6      447.53      374.94      5.70 o 
   0  -3   6        1.91        3.80      1.74 o 
   1  -3   6      660.05      650.59     10.43 o 
   2  -3   6      668.12      679.68      6.84 o 
   3  -3   6       84.57       66.84      3.23 o 
   4  -3   6      341.73      321.84      6.37 o 
   5  -3   6       12.80       12.72      1.74 o 
   6  -3   6       23.15       25.03      2.18 o 
   7  -3   6       16.59       19.49      3.10 o 
  -9  -2   6        8.55        6.16      3.47 o 
  -8  -2   6      112.45      114.42      5.36 o 
  -7  -2   6      194.13      180.96      5.82 o 
  -6  -2   6      130.91      128.36      5.58 o 
  -5  -2   6      229.87      249.38      4.62 o 
  -4  -2   6        3.85        6.33      1.15 o 
  -3  -2   6       87.18       63.64      3.03 o 
  -2  -2   6     2210.69     2311.72     18.76 o 
  -1  -2   6        2.99        4.70      0.64 o 
   0  -2   6      614.11      615.06      7.66 o 
   1  -2   6     1870.47     2034.26     16.47 o 
   2  -2   6     1539.62     1813.75     15.13 o 
   3  -2   6      543.02      524.64      5.79 o 
   4  -2   6       71.23       65.33      2.41 o 
   5  -2   6      100.77       90.52      4.26 o 
   6  -2   6        5.05        9.78      2.20 o 
   7  -2   6       15.74       18.38      2.90 o 
   8  -2   6        3.97        6.43      2.95 o 
  -9  -1   6        0.40       -3.88      3.88 o 
  -8  -1   6        0.39       -1.27      4.00 o 
  -7  -1   6       14.57        7.96      2.61 o 
  -6  -1   6        1.40        1.24      2.29 o 
  -5  -1   6      196.30      207.17      3.24 o 
  -4  -1   6        3.41        3.54      1.16 o 
  -3  -1   6      461.56      486.89      5.16 o 
  -2  -1   6     1019.91     1179.52     11.18 o 
  -1  -1   6     2823.47     3030.41     23.86 o 
   0  -1   6     3913.30     4092.89     41.50 o 
   1  -1   6      764.77      769.83      6.87 o 
   2  -1   6      606.07      586.49      6.96 o 
   3  -1   6     2003.81     1976.02     16.51 o 
   4  -1   6      276.31      251.77      3.77 o 
   5  -1   6      242.18      228.12      4.91 o 
   6  -1   6      243.30      227.88      5.79 o 
   7  -1   6       18.61       22.49      2.12 o 
   8  -1   6       14.31       15.85      3.07 o 
  -8   0   6        0.21       -1.01      4.22 o 
  -7   0   6        0.41       -2.21      2.21 o 
  -6   0   6       21.04       26.56      2.93 o 
  -5   0   6       73.54       74.66      3.70 o 
  -4   0   6      477.57      478.06      7.56 o 
  -3   0   6      497.11      492.74      4.06 o 
  -2   0   6      130.73       88.62      1.84 o 
  -1   0   6      433.50      471.40      4.65 o 
   0   0   6     1842.18     2073.54     16.59 o 
   1   0   6     2895.92     3085.25     29.36 o 
   2   0   6      617.61      527.11      5.16 o 
   3   0   6     2316.40     2648.09     21.37 o 
   4   0   6      911.56      976.85      9.17 o 
   5   0   6      598.98      606.49      6.72 o 
   6   0   6        6.52        6.44      1.64 o 
   7   0   6       51.88       48.03      4.40 o 
   8   0   6        2.20        2.88      5.52 o 
   9   0   6        4.05        3.02      3.00 o 
  -8   1   6        0.08       -2.05      6.71 o 
  -7   1   6        0.10        1.97      4.55 o 
  -6   1   6        7.92        4.69      2.39 o 
  -5   1   6       32.27       25.31      4.35 o 
  -4   1   6       11.83       14.64      2.20 o 
  -3   1   6       20.38       10.72      1.67 o 
  -2   1   6     1041.03     1022.61      7.40 o 
  -1   1   6       61.50       58.98      1.53 o 
   0   1   6     1544.07     1643.48     22.55 o 
   1   1   6      991.82     1030.57     10.55 o 
   2   1   6      752.70      705.97      6.42 o 
   3   1   6     1470.35     1668.64     13.90 o 
   4   1   6      197.60      192.82      2.98 o 
   5   1   6      210.18      185.56      3.89 o 
   6   1   6       14.89       14.94      1.83 o 
   7   1   6        2.29        4.71      1.66 o 
   8   1   6       28.99       32.00      3.03 o 
   9   1   6        2.09       -1.47      7.26 o 
  -8   2   6        8.55        4.77      7.16 o 
  -7   2   6        8.70        3.64      4.15 o 
  -6   2   6       37.10       31.74      3.41 o 
  -5   2   6       95.87       97.34      5.79 o 
  -4   2   6      109.16      110.84      3.93 o 
  -3   2   6      580.51      544.24      8.17 o 
  -2   2   6     1126.31     1298.96     11.17 o 
  -1   2   6       81.38       89.87      1.82 o 
   0   2   6      179.84      144.19      2.44 o 
   1   2   6       36.56       47.43      1.45 o 
   2   2   6        2.26       23.31      2.83 o 
   3   2   6     4156.51     4776.19     37.21 o 
   4   2   6      245.35      226.93      3.19 o 
   5   2   6       53.86       42.34      1.88 o 
   6   2   6     1463.07     1465.20     15.66 o 
   7   2   6       47.04       47.45      2.46 o 
   8   2   6       13.62       12.59      2.09 o 
   9   2   6        5.94        6.46      3.63 o 
  -7   3   6        1.53       -0.51      6.73 o 
  -6   3   6        0.32       -2.03      2.63 o 
  -5   3   6       13.43        6.46      2.45 o 
  -4   3   6      176.61      179.66      6.61 o 
  -3   3   6        3.02        7.46      1.92 o 
  -2   3   6      608.20      635.47      8.18 o 
  -1   3   6      168.42      137.40      2.41 o 
   0   3   6      121.76      179.08      4.35 o 
   1   3   6     2584.69     2662.06     21.78 o 
   2   3   6        4.55        9.95      0.63 o 
   3   3   6       34.00       26.79      1.82 o 
   4   3   6      793.29      782.28      9.42 o 
   5   3   6      271.53      247.10      3.71 o 
   6   3   6     1868.98     1847.40     16.34 o 
   7   3   6       27.54       27.37      2.14 o 
   8   3   6       93.62      107.00      3.97 o 
   9   3   6       39.50       54.21      6.16 o 
  10   3   6        0.19       -2.39      3.33 o 
  -6   4   6        7.14        1.13      3.58 o 
  -5   4   6       41.29       40.54      3.68 o 
  -4   4   6       13.24       14.61      2.71 o 
  -3   4   6      131.38      140.35      4.75 o 
  -2   4   6      519.44      479.40      7.73 o 
  -1   4   6      379.77      361.22      5.43 o 
   0   4   6      178.74      182.43      2.97 o 
   1   4   6      123.47       90.40      2.11 o 
   2   4   6      232.60      246.46      3.27 o 
   3   4   6        4.25        3.99      1.47 o 
   4   4   6        8.02        4.13      1.54 o 
   5   4   6      779.40      810.42     10.19 o 
   6   4   6      121.07      101.74      5.64 o 
   7   4   6      657.25      631.49      9.27 o 
   8   4   6       95.96       88.07      7.83 o 
   9   4   6       16.75       21.53      2.83 o 
  10   4   6       14.81       16.15      4.17 o 
  -6   5   6       13.14       15.69      5.59 o 
  -5   5   6       21.68       23.62      3.42 o 
  -4   5   6       12.85       11.04      2.73 o 
  -3   5   6        0.59        1.61      2.21 o 
  -2   5   6       39.07       48.84      2.22 o 
  -1   5   6      319.80      322.69      9.92 o 
   0   5   6       11.78        8.78      1.29 o 
   1   5   6      491.89      519.40      8.02 o 
   2   5   6      230.43      232.84      3.96 o 
   3   5   6      180.90      151.52      3.25 o 
   4   5   6     1181.41     1156.29     13.57 o 
   5   5   6      347.54      357.60      6.31 o 
   6   5   6        1.84        2.73      3.85 o 
   7   5   6      367.38      354.50      8.27 o 
   8   5   6        5.90        9.99      2.50 o 
   9   5   6      150.16      173.96      5.36 o 
  10   5   6        3.72       10.58      2.85 o 
  -5   6   6        2.75       -0.62      3.05 o 
  -4   6   6        7.24        8.53      3.03 o 
  -3   6   6        3.91        2.98      3.68 o 
  -2   6   6       50.21       55.16      3.90 o 
  -1   6   6        3.55        2.54      1.92 o 
   0   6   6       20.65       29.65      1.97 o 
   1   6   6      295.36      296.27      4.42 o 
   2   6   6      464.06      432.36      5.42 o 
   3   6   6      570.51      578.80      8.62 o 
   4   6   6        7.34       11.53      2.10 o 
   5   6   6        1.48       -1.20      1.93 o 
   6   6   6      168.84      147.36      4.60 o 
   7   6   6       40.78       40.92      3.18 o 
   8   6   6       31.57       35.01      3.20 o 
   9   6   6       28.94       31.41      3.26 o 
  10   6   6       16.22       18.13      3.25 o 
  -4   7   6        0.08        4.37      3.08 o 
  -3   7   6        3.01        4.31      2.83 o 
  -2   7   6       37.00       40.31      3.58 o 
  -1   7   6       89.09       89.51      3.17 o 
   0   7   6      245.60      263.25      4.55 o 
   1   7   6      134.34      121.21      3.78 o 
   2   7   6      413.99      440.58      7.90 o 
   3   7   6      208.17      216.86      3.84 o 
   4   7   6      120.67      111.45      4.26 o 
   5   7   6       45.58       43.34      3.07 o 
   6   7   6       86.75       90.51      4.32 o 
   7   7   6        7.20        7.77      2.42 o 
   8   7   6       70.81       74.58      9.62 o 
   9   7   6       37.72       40.95      3.71 o 
  10   7   6       38.49       44.41      3.94 o 
  -3   8   6       20.52       24.58      3.76 o 
  -2   8   6       38.80       45.88      3.86 o 
  -1   8   6       30.23       35.21      3.78 o 
   0   8   6       25.26       22.35      2.36 o 
   1   8   6      140.23      141.29      6.10 o 
   2   8   6       60.60       63.27      2.85 o 
   3   8   6       66.31       65.63      3.02 o 
   4   8   6      134.26      130.53      4.54 o 
   5   8   6      135.77      134.84      4.83 o 
   6   8   6      257.00      266.61      6.46 o 
   7   8   6        4.00        1.21      2.38 o 
   8   8   6       34.87       39.23      3.69 o 
   9   8   6        0.98        2.52      2.76 o 
  -2   9   6        1.18        0.68      2.98 o 
  -1   9   6        4.59        3.24      2.79 o 
   0   9   6       21.21       20.13      3.05 o 
   1   9   6       30.77       29.34      2.46 o 
   2   9   6       78.22       89.61      3.60 o 
   3   9   6      136.15      126.21      4.67 o 
   4   9   6      214.15      201.96      5.62 o 
   5   9   6      148.58      148.38      4.93 o 
   6   9   6      110.91      107.03      4.68 o 
   7   9   6        8.52       10.61      3.11 o 
   8   9   6       12.40       12.47      3.28 o 
   9   9   6        0.21       -0.55      2.88 o 
   0  10   6        0.37        3.15      5.81 o 
   1  10   6        1.42        2.74      2.26 o 
   2  10   6        9.69       12.82      2.91 o 
   3  10   6        0.61        0.42      2.62 o 
   4  10   6       29.26       31.46      5.02 o 
   5  10   6       35.47       37.19      4.82 o 
   6  10   6       87.31       87.22      4.62 o 
   7  10   6       63.73       57.79      4.37 o 
   8  10   6       13.92       18.38      3.45 o 
   2  11   6        3.59        8.29      3.18 o 
   3  11   6        4.77        6.61      3.05 o 
   4  11   6       15.09        8.02      3.18 o 
   5  11   6       32.42       35.61      3.92 o 
   6  11   6       21.95       22.82      3.67 o 
  -7 -10   7        1.77        1.54      4.67 o 
  -6 -10   7        4.02       14.54      3.55 o 
  -5 -10   7       29.93       30.11     10.11 o 
  -4 -10   7       77.40       88.41      5.22 o 
  -3 -10   7       34.24       34.55      5.27 o 
  -2 -10   7       56.10       52.17      4.44 o 
  -1 -10   7        9.76        2.58      3.18 o 
   0 -10   7       13.36       17.25      3.78 o 
  -8  -9   7        0.12       -4.08      4.08 o 
  -7  -9   7        1.84        5.38      4.50 o 
  -6  -9   7       26.33       33.18      3.70 o 
  -5  -9   7       10.38       17.98      5.22 o 
  -4  -9   7      152.49      154.57      5.57 o 
  -3  -9   7       18.72       20.84      4.82 o 
  -2  -9   7       57.07       53.17      7.55 o 
  -1  -9   7        2.44        3.25      2.88 o 
   0  -9   7       10.85       13.85      3.27 o 
   1  -9   7       24.71       24.64      3.69 o 
  -8  -8   7       28.38       33.76      3.04 o 
  -7  -8   7       38.49       42.01      3.86 o 
  -6  -8   7       28.10       36.60      6.54 o 
  -5  -8   7        8.51       13.02      2.93 o 
  -4  -8   7       45.13       38.15      3.40 o 
  -3  -8   7       44.40       49.28      3.72 o 
  -2  -8   7       61.99       64.25      4.00 o 
  -1  -8   7        4.47        5.90      2.55 o 
   0  -8   7        0.80       -0.95      2.53 o 
   1  -8   7       42.22       45.59      3.84 o 
   2  -8   7       55.82       56.09      4.38 o 
   3  -8   7        8.97       10.10      3.56 o 
  -9  -7   7       11.91       16.40      3.25 o 
  -8  -7   7       21.09       25.97      2.60 o 
  -7  -7   7       16.66       15.04      2.95 o 
  -6  -7   7       20.39       22.12      2.51 o 
  -5  -7   7       34.21       28.29      2.14 o 
  -4  -7   7       70.81       73.56      2.63 o 
  -3  -7   7      134.90      134.61      4.95 o 
  -2  -7   7      204.57      205.02      5.71 o 
  -1  -7   7      347.24      362.61     12.13 o 
   0  -7   7      111.90      109.51      4.34 o 
   1  -7   7       20.64       19.99      3.40 o 
   2  -7   7       64.75       61.58      4.12 o 
   3  -7   7       35.78       42.65      3.92 o 
   4  -7   7       11.46        7.01      5.17 o 
  -9  -6   7        3.04       10.29      5.69 o 
  -8  -6   7       18.52       25.23      3.30 o 
  -7  -6   7       23.98       20.32      2.28 o 
  -6  -6   7       73.57       72.92      2.99 o 
  -5  -6   7      117.66      116.19      3.19 o 
  -4  -6   7        1.18        1.69      1.46 o 
  -3  -6   7      598.60      561.14      8.56 o 
  -2  -6   7      160.38      182.65      2.83 o 
  -1  -6   7      535.47      500.04      8.19 o 
   0  -6   7      111.13      101.29      4.09 o 
   1  -6   7      126.87      107.03      4.72 o 
   2  -6   7       53.92       61.46      4.85 o 
   3  -6   7       13.96       19.82      3.12 o 
   4  -6   7       17.82       16.71      4.60 o 
   5  -6   7       32.23       33.99      6.26 o 
  -9  -5   7       18.62       29.78      4.55 o 
  -8  -5   7       17.06       12.39      2.92 o 
  -7  -5   7        4.90        4.68      1.91 o 
  -6  -5   7        1.93       -0.15      1.68 o 
  -5  -5   7        9.86       12.32      2.05 o 
  -4  -5   7      134.59      125.95      3.18 o 
  -3  -5   7       29.24       29.80      1.73 o 
  -2  -5   7      440.34      392.65      4.49 o 
  -1  -5   7      326.04      275.42      9.00 o 
   0  -5   7      199.64      224.92      5.16 o 
   1  -5   7      225.00      222.38      3.19 o 
   2  -5   7        5.64        5.45      1.28 o 
   3  -5   7      121.15      124.26      3.22 o 
   4  -5   7       70.67       72.90      4.33 o 
   5  -5   7       51.60       50.29      3.88 o 
   6  -5   7        7.59        8.60      5.27 o 
  -9  -4   7        5.90        3.24      3.06 o 
  -8  -4   7        1.82        5.18      2.86 o 
  -7  -4   7        0.70        2.04      1.73 o 
  -6  -4   7       36.03       33.85      2.27 o 
  -5  -4   7      573.66      593.39      8.37 o 
  -4  -4   7      395.92      336.18      5.57 o 
  -3  -4   7      227.24      210.49      3.22 o 
  -2  -4   7      496.21      482.71      5.11 o 
  -1  -4   7      117.13      112.38      3.68 o 
   0  -4   7      200.39      194.25      4.51 o 
   1  -4   7        5.23       10.59      1.70 o 
   2  -4   7        4.12        2.81      1.08 o 
   3  -4   7        8.52       11.08      1.50 o 
   4  -4   7       66.10       68.76      3.10 o 
   5  -4   7      173.87      182.77      4.17 o 
   6  -4   7       52.65       51.36      3.59 o 
   7  -4   7       18.01       27.98      6.86 o 
  -9  -3   7       42.29       39.28      4.39 o 
  -8  -3   7       55.78       57.83      4.47 o 
  -7  -3   7       43.39       36.20      3.39 o 
  -6  -3   7      123.86      118.95      3.26 o 
  -5  -3   7      564.06      587.11      6.81 o 
  -4  -3   7      397.57      368.16      4.78 o 
  -3  -3   7       35.82       41.79      1.81 o 
  -2  -3   7       60.70       73.72      3.76 o 
  -1  -3   7      677.18      711.27     11.78 o 
   0  -3   7      265.77      235.59      4.45 o 
   1  -3   7      958.15     1035.30      9.16 o 
   2  -3   7        6.85        6.53      1.68 o 
   3  -3   7        4.09        1.22      1.24 o 
   4  -3   7      120.92      123.27      3.20 o 
   5  -3   7       20.71       27.15      2.10 o 
   6  -3   7       39.37       32.69      2.37 o 
   7  -3   7        0.33        0.35      2.51 o 
  -9  -2   7        6.02        4.76      3.25 o 
  -8  -2   7       19.42       17.82      4.65 o 
  -7  -2   7      118.74      112.80     10.09 o 
  -6  -2   7       86.89       97.43      4.20 o 
  -5  -2   7       66.06       62.70      2.41 o 
  -4  -2   7      188.59      185.79      5.59 o 
  -3  -2   7      231.86      222.63      3.27 o 
  -2  -2   7     2105.19     2252.38     18.44 o 
  -1  -2   7      545.67      552.86      5.34 o 
   0  -2   7      331.29      286.60      4.73 o 
   1  -2   7     2239.40     2326.96     18.78 o 
   2  -2   7      826.63      803.85      9.55 o 
   3  -2   7       94.61      103.57      2.47 o 
   4  -2   7       34.25       30.39      1.82 o 
   5  -2   7        6.59       10.56      1.68 o 
   6  -2   7       45.44       59.35      2.89 o 
   7  -2   7       44.93       48.61      3.65 o 
   8  -2   7       23.62       34.22      4.17 o 
  -9  -1   7        0.13       -0.64      3.32 o 
  -8  -1   7        4.80        4.20      7.88 o 
  -7  -1   7        2.72        2.62      2.63 o 
  -6  -1   7      141.44      138.93      6.24 o 
  -5  -1   7       87.94       70.26      2.20 o 
  -4  -1   7      135.64      152.55      2.70 o 
  -3  -1   7      221.66      229.73      3.97 o 
  -2  -1   7      141.56      112.23      2.18 o 
  -1  -1   7     3179.38     3421.32     33.78 o 
   0  -1   7       23.20       19.78      1.35 o 
   1  -1   7      945.68     1075.77      9.29 o 
   2  -1   7     2704.30     2961.86     23.69 o 
   3  -1   7      200.82      211.57      3.24 o 
   4  -1   7      944.94      922.29      9.01 o 
   5  -1   7        8.98       10.90      1.61 o 
   6  -1   7       25.58       27.26      2.06 o 
   7  -1   7       66.43       59.99      3.15 o 
   8  -1   7        3.29        4.32      2.54 o 
  -8   0   7        2.62       -0.30      3.04 o 
  -7   0   7       10.76        8.30      2.98 o 
  -6   0   7       30.83       33.45      3.33 o 
  -5   0   7       35.43       35.51      2.87 o 
  -4   0   7       46.41       54.81      3.83 o 
  -3   0   7       73.88       54.98      2.22 o 
  -2   0   7      609.22      625.03      6.11 o 
  -1   0   7      302.45      295.15      3.49 o 
   0   0   7        2.34        2.44      0.83 o 
   1   0   7     3336.61     3374.51     27.55 o 
   2   0   7     1786.05     1937.10     19.50 o 
   3   0   7     1046.59     1142.09     10.48 o 
   4   0   7     1118.79     1059.58      9.85 o 
   5   0   7        0.64        2.00      1.28 o 
   6   0   7      150.47      134.12      3.47 o 
   7   0   7       34.81       43.24      2.53 o 
   8   0   7        5.58        4.17      2.46 o 
   9   0   7        0.61       -2.06      5.57 o 
  -8   1   7       10.64        9.21      3.51 o 
  -7   1   7        2.87        4.66      2.69 o 
  -6   1   7       13.17        9.67      2.53 o 
  -5   1   7      102.31      108.09      7.41 o 
  -4   1   7       94.08      106.56      3.80 o 
  -3   1   7        7.32        2.57      1.55 o 
  -2   1   7      241.65      260.40      3.17 o 
  -1   1   7      294.03      263.70      3.26 o 
   0   1   7      991.80     1079.47      9.35 o 
   1   1   7       10.12       18.95      1.17 o 
   2   1   7      227.18      207.77      2.87 o 
   3   1   7     2275.04     2523.68     20.42 o 
   4   1   7      248.59      234.85      3.38 o 
   5   1   7      746.66      765.62      7.84 o 
   6   1   7      525.79      501.40      6.30 o 
   7   1   7        1.42        2.28      1.70 o 
   8   1   7       13.39       10.28      2.75 o 
   9   1   7       17.63       13.91      3.26 o 
  -7   2   7        1.46        0.72      2.84 o 
  -6   2   7       32.44       32.21      3.44 o 
  -5   2   7      101.34      100.80      4.41 o 
  -4   2   7       68.29       58.59      4.42 o 
  -3   2   7      266.28      301.12      5.91 o 
  -2   2   7      458.00      438.37      5.15 o 
  -1   2   7     1489.98     1463.83     16.04 o 
   0   2   7       34.41       43.87      3.34 o 
   1   2   7      246.91      204.11      2.81 o 
   2   2   7       17.75        9.44      0.88 o 
   3   2   7      692.74      750.56     11.00 o 
   4   2   7      517.34      510.75      5.41 o 
   5   2   7     1126.44     1063.57     10.02 o 
   6   2   7      225.90      238.32      5.73 o 
   7   2   7       30.14       29.85      2.35 o 
   8   2   7        2.35        4.27      1.93 o 
   9   2   7       28.24       38.96      4.82 o 
  -7   3   7        1.83       -0.67      3.85 o 
  -6   3   7        5.75        2.32      3.98 o 
  -5   3   7        9.40        9.22      2.71 o 
  -4   3   7      118.82      133.88      7.23 o 
  -3   3   7        4.88        5.08      2.06 o 
  -2   3   7      675.65      608.63      6.24 o 
  -1   3   7       33.45       42.85      1.61 o 
   0   3   7      570.42      590.60      6.00 o 
   1   3   7     1386.61     1497.94     12.66 o 
   2   3   7       34.57       38.29      1.13 o 
   3   3   7      615.56      583.74      7.47 o 
   4   3   7      139.96      144.75      3.60 o 
   5   3   7      326.78      288.32      4.03 o 
   6   3   7      147.19      158.99      3.58 o 
   7   3   7        5.55        4.43      2.84 o 
   8   3   7       70.87       75.70      3.65 o 
   9   3   7        0.55        3.09      2.30 o 
  10   3   7        0.65        4.52      4.03 o 
  -6   4   7        5.68        0.04      5.24 o 
  -5   4   7       23.57       19.58      3.23 o 
  -4   4   7       36.90       32.39      3.26 o 
  -3   4   7      185.47      162.20     12.92 o 
  -2   4   7      746.23      801.66      8.54 o 
  -1   4   7      383.95      359.71      5.61 o 
   0   4   7       94.38       70.32      2.11 o 
   1   4   7       19.82       21.85      1.34 o 
   2   4   7      352.98      288.88      3.73 o 
   3   4   7      526.22      587.16      7.71 o 
   4   4   7      431.59      460.96      8.27 o 
   5   4   7       37.45       44.43      2.70 o 
   6   4   7     1870.83     1911.78     33.89 o 
   7   4   7      317.75      272.11      5.80 o 
   8   4   7      268.54      258.21      5.96 o 
   9   4   7       16.42       20.35      2.90 o 
  10   4   7        3.43        2.88      3.73 o 
  -6   5   7        6.63        8.10      3.41 o 
  -5   5   7       12.92       18.71      3.70 o 
  -4   5   7       46.91       53.19      3.93 o 
  -3   5   7        4.56       -0.37      2.08 o 
  -2   5   7        2.79        1.01      1.28 o 
  -1   5   7        0.62        0.33      1.29 o 
   0   5   7        9.41        6.09      1.29 o 
   1   5   7      272.32      263.99      4.30 o 
   2   5   7      152.40      141.85      2.82 o 
   3   5   7       84.75       67.28      4.95 o 
   4   5   7      626.72      609.72      8.47 o 
   5   5   7      268.33      248.17      5.41 o 
   6   5   7     1382.36     1384.40     19.78 o 
   7   5   7      141.13      137.99      4.59 o 
   8   5   7       50.62       59.84      3.54 o 
   9   5   7        1.35        5.85      2.55 o 
  10   5   7        1.88        4.21      3.43 o 
  -5   6   7        4.13        2.71      3.19 o 
  -4   6   7        3.05        2.30      2.88 o 
  -3   6   7       12.00       14.26      3.01 o 
  -2   6   7       67.20       62.76      4.90 o 
  -1   6   7       51.39       48.38      2.40 o 
   0   6   7       71.32       60.92      2.41 o 
   1   6   7      249.96      241.06      5.42 o 
   2   6   7      485.93      470.75      5.77 o 
   3   6   7       93.70       84.12      4.64 o 
   4   6   7       84.63       94.22      3.68 o 
   5   6   7       14.85       16.48      2.43 o 
   6   6   7        5.30        5.54      3.11 o 
   7   6   7      263.96      246.57      5.83 o 
   8   6   7       42.71       47.55      3.48 o 
   9   6   7        6.19        7.02      2.68 o 
  10   6   7       14.16       26.34      7.43 o 
  -4   7   7        5.17        9.66      3.42 o 
  -3   7   7        8.88        3.78      2.81 o 
  -2   7   7       11.05        9.21      2.68 o 
  -1   7   7      190.76      189.69      5.20 o 
   0   7   7       37.02       37.65      2.31 o 
   1   7   7      144.17      159.12      3.64 o 
   2   7   7      141.53      140.12      4.03 o 
   3   7   7      112.70      119.44      3.21 o 
   4   7   7       72.83       73.30      3.69 o 
   5   7   7       82.91       87.31      3.93 o 
   6   7   7       77.56       80.68      4.13 o 
   7   7   7      108.80       95.26      6.39 o 
   8   7   7       18.66       19.89      3.05 o 
   9   7   7       97.72      118.69      9.32 o 
  -3   8   7       14.85       12.48      3.50 o 
  -2   8   7       27.55       26.57      4.30 o 
  -1   8   7       41.71       41.35      3.65 o 
   0   8   7       41.85       49.68      2.75 o 
   1   8   7      125.39      112.07      4.24 o 
   2   8   7      164.19      176.00      4.13 o 
   3   8   7      255.01      247.13      8.25 o 
   4   8   7      135.25      120.04      4.48 o 
   5   8   7      126.91      129.58      6.83 o 
   6   8   7        0.85       -1.13      2.26 o 
   7   8   7       15.11       11.03      2.81 o 
   8   8   7        9.32        3.65      2.76 o 
   9   8   7       19.45       21.36      3.30 o 
  -1   9   7        3.88        2.72      3.30 o 
   0   9   7       23.88       25.32      2.60 o 
   1   9   7       16.54       16.07      2.21 o 
   2   9   7      128.43      130.45      3.88 o 
   3   9   7      181.63      160.63      8.85 o 
   4   9   7      178.01      170.99      6.81 o 
   5   9   7       96.83       99.57      4.53 o 
   6   9   7        6.71        2.57      4.87 o 
   7   9   7        1.07        1.06      2.81 o 
   8   9   7       36.04       42.20      4.22 o 
   9   9   7       11.46       16.42      3.37 o 
   0  10   7        3.65        4.14      2.89 o 
   1  10   7        8.11        7.70      2.88 o 
   2  10   7       10.27        9.94      2.94 o 
   3  10   7       18.55       26.25      6.11 o 
   4  10   7       35.31       34.30      3.65 o 
   5  10   7       56.98       49.18      3.97 o 
   6  10   7       65.24       65.99      4.46 o 
   7  10   7        1.98        2.09      3.14 o 
   8  10   7       21.84       29.43      3.85 o 
   2  11   7        3.85        5.78      3.53 o 
   3  11   7        3.68        3.50      4.50 o 
   4  11   7       28.92       22.38      3.58 o 
   5  11   7       34.01       37.01      4.06 o 
   6  11   7       50.91       56.22      4.57 o 
  -6 -10   8       15.38       20.88      3.88 o 
  -5 -10   8      132.88      135.18     14.88 o 
  -4 -10   8        8.92       14.04      3.83 o 
  -3 -10   8       30.99       34.65      4.82 o 
  -2 -10   8       25.26       24.75      3.78 o 
  -1 -10   8       18.71        9.26      4.67 o 
  -7  -9   8        5.12        6.53      5.52 o 
  -6  -9   8       13.05       24.42      3.59 o 
  -5  -9   8      157.29      162.50      6.25 o 
  -4  -9   8       61.22       70.64      4.50 o 
  -3  -9   8       30.37       30.77      3.65 o 
  -2  -9   8        0.30       -0.27      4.62 o 
  -1  -9   8        0.49        1.54      3.88 o 
   0  -9   8        8.44       10.19      3.27 o 
   1  -9   8       19.42       12.89      3.57 o 
  -8  -8   8       25.84       37.47      8.92 o 
  -7  -8   8       10.51       17.90     10.76 o 
  -6  -8   8        1.25        5.63      2.93 o 
  -5  -8   8        8.35       13.59      3.08 o 
  -4  -8   8      185.48      197.11      8.05 o 
  -3  -8   8       39.38       44.76      4.55 o 
  -2  -8   8       67.77       63.83      6.09 o 
  -1  -8   8        8.53        7.74      2.65 o 
   0  -8   8        1.11       -2.59      2.59 o 
   1  -8   8       38.51       36.84      3.77 o 
   2  -8   8       18.20       20.32      5.37 o 
   3  -8   8       12.84       12.93      3.62 o 
  -8  -7   8       37.24       39.20      5.26 o 
  -7  -7   8        0.27        5.45      2.08 o 
  -6  -7   8       36.00       45.37      2.89 o 
  -5  -7   8        0.54        2.84      2.57 o 
  -4  -7   8      222.75      229.44     11.23 o 
  -3  -7   8       35.29       34.25      4.87 o 
  -2  -7   8      342.70      352.57      7.35 o 
  -1  -7   8       70.38       70.35      3.97 o 
   0  -7   8      109.85      116.41      4.80 o 
   1  -7   8       84.39       76.67      6.19 o 
   2  -7   8       64.25       64.37      4.30 o 
   3  -7   8        9.22       11.93      3.23 o 
   4  -7   8       13.75       19.66      3.79 o 
  -9  -6   8       19.36       34.37      4.00 o 
  -8  -6   8        6.87       10.52      2.85 o 
  -7  -6   8        4.48        4.09      2.19 o 
  -6  -6   8       71.62       73.01      3.01 o 
  -5  -6   8       22.21       20.18      1.93 o 
  -4  -6   8      122.15      115.09      4.71 o 
  -3  -6   8      152.75      159.39      3.72 o 
  -2  -6   8      432.43      418.75      7.57 o 
  -1  -6   8      382.17      367.02     14.31 o 
   0  -6   8       62.51       65.50      4.03 o 
   1  -6   8      192.23      198.38     12.05 o 
   2  -6   8       80.77       76.97      4.21 o 
   3  -6   8        0.97        0.04      2.64 o 
   4  -6   8       32.75       30.98      3.71 o 
   5  -6   8        2.05       -3.08      4.77 o 
  -9  -5   8        2.42        4.55      3.29 o 
  -8  -5   8        9.88       13.63      2.95 o 
  -7  -5   8       20.37       22.84      2.28 o 
  -6  -5   8        6.28        4.53      1.76 o 
  -5  -5   8      101.71      115.14      3.19 o 
  -4  -5   8      272.71      276.69      4.42 o 
  -3  -5   8      237.49      209.03      3.37 o 
  -2  -5   8      348.61      309.36      6.22 o 
  -1  -5   8      677.19      775.24     12.47 o 
   0  -5   8      317.95      303.08      5.97 o 
   1  -5   8       98.75       83.08      5.84 o 
   2  -5   8      161.09      169.76      5.25 o 
   3  -5   8      142.14      146.11      5.19 o 
   4  -5   8       89.13       83.41      8.50 o 
   5  -5   8       44.38       46.77      3.96 o 
   6  -5   8        1.06        4.57      4.97 o 
  -9  -4   8       14.38       15.76      3.56 o 
  -8  -4   8        0.56        0.77      5.09 o 
  -7  -4   8       13.51       17.23      2.97 o 
  -6  -4   8      163.41      152.90      4.91 o 
  -5  -4   8      388.39      357.09      5.21 o 
  -4  -4   8      341.59      330.92      5.73 o 
  -3  -4   8      339.99      303.29      5.54 o 
  -2  -4   8       12.84        8.58      1.05 o 
  -1  -4   8     1026.82     1022.50     12.62 o 
   0  -4   8       25.97       15.07      2.10 o 
   1  -4   8        1.26       -1.05      1.68 o 
   2  -4   8       44.01       41.81      1.76 o 
   3  -4   8        8.89        7.30      1.40 o 
   4  -4   8       39.18       43.63      2.43 o 
   5  -4   8       68.99       77.94      3.17 o 
   6  -4   8        1.43        6.11      4.52 o 
  -9  -3   8       51.03       59.90      6.83 o 
  -8  -3   8       66.21       69.44      4.73 o 
  -7  -3   8      126.80      128.06      5.27 o 
  -6  -3   8       91.86       85.87      3.00 o 
  -5  -3   8       97.60       91.99      2.78 o 
  -4  -3   8      532.35      562.44      8.03 o 
  -3  -3   8      144.23      174.55      3.03 o 
  -2  -3   8      106.81       84.99      3.04 o 
  -1  -3   8      166.47      136.72      3.69 o 
   0  -3   8      219.32      233.33      4.57 o 
   1  -3   8     1048.24     1040.34      9.22 o 
   2  -3   8       19.93       26.22      1.37 o 
   3  -3   8       78.06      101.57      3.35 o 
   4  -3   8       36.80       42.82      2.25 o 
   5  -3   8       92.19       92.71      3.06 o 
   6  -3   8       15.68       22.45      2.18 o 
   7  -3   8        1.08        7.01      2.69 o 
  -9  -2   8        0.46       -1.38      3.31 o 
  -8  -2   8       11.16        9.75      6.39 o 
  -7  -2   8       14.82       12.05      3.03 o 
  -6  -2   8        4.12        3.70      2.98 o 
  -5  -2   8      360.51      357.78      4.89 o 
  -4  -2   8      596.10      597.75      6.56 o 
  -3  -2   8      319.84      320.71      4.72 o 
  -2  -2   8     3804.86     4057.09     36.81 o 
  -1  -2   8      143.48      191.38      2.65 o 
   0  -2   8      511.43      580.27      4.51 o 
   1  -2   8       90.16      104.74      1.89 o 
   2  -2   8        1.65        2.37      1.05 o 
   3  -2   8       17.38       14.62      1.36 o 
   4  -2   8        0.71        1.59      1.30 o 
   5  -2   8       55.96       61.89      2.61 o 
   6  -2   8       28.16       30.34      2.22 o 
   7  -2   8       31.53       29.39      3.19 o 
   8  -2   8       35.51       41.38      3.91 o 
  -8  -1   8        8.46        4.95      3.22 o 
  -7  -1   8        0.15       -2.16      2.61 o 
  -6  -1   8      117.72      118.22      6.06 o 
  -5  -1   8      462.87      480.75      5.59 o 
  -4  -1   8     1077.91     1035.21      9.76 o 
  -3  -1   8      248.99      219.76      3.69 o 
  -2  -1   8        1.28        1.59      0.94 o 
  -1  -1   8       78.74       97.89      2.11 o 
   0  -1   8       20.30       17.68      2.91 o 
   1  -1   8     1090.09     1067.01      9.37 o 
   2  -1   8      361.13      317.24      4.43 o 
   3  -1   8      189.75      189.61      3.12 o 
   4  -1   8     1215.35     1226.00     11.40 o 
   5  -1   8      205.20      194.70      3.77 o 
   6  -1   8      244.13      217.60      4.86 o 
   7  -1   8        9.34       14.95      2.37 o 
   8  -1   8       13.94       13.75      2.94 o 
  -8   0   8        0.08       -0.92      5.54 o 
  -7   0   8       12.58       12.39      5.22 o 
  -6   0   8        3.47        5.65      2.59 o 
  -5   0   8        3.24        2.75      2.12 o 
  -4   0   8      163.90      138.39      7.48 o 
  -3   0   8        5.57        4.74      1.68 o 
  -2   0   8      274.94      290.31      4.49 o 
  -1   0   8       12.65       11.04      1.06 o 
   0   0   8      246.04      297.13      3.55 o 
   1   0   8     2671.56     2805.83     22.40 o 
   2   0   8     4405.52     5070.44     39.50 o 
   3   0   8      425.01      426.52      4.84 o 
   4   0   8       29.66       38.47      1.78 o 
   5   0   8       33.84       27.41      1.83 o 
   6   0   8       56.15       56.87      2.53 o 
   7   0   8       67.95       69.34      2.98 o 
   8   0   8       14.88       15.89      2.24 o 
   9   0   8        1.38       -2.81      2.81 o 
  -8   1   8       23.55       17.86      8.00 o 
  -7   1   8        7.30        5.70      4.20 o 
  -6   1   8       21.92       20.68      3.11 o 
  -5   1   8       30.42       31.73      3.09 o 
  -4   1   8        0.54        3.63      1.92 o 
  -3   1   8      186.97      196.42      4.50 o 
  -2   1   8      156.03      134.65      2.29 o 
  -1   1   8      717.44      787.69      7.39 o 
   0   1   8       87.53       65.98      1.84 o 
   1   1   8      194.77      165.30      3.04 o 
   2   1   8     5039.11     5407.03     41.94 o 
   3   1   8       23.57       47.40      2.02 o 
   4   1   8      561.45      604.29      6.32 o 
   5   1   8        5.18        2.19      1.20 o 
   6   1   8       73.64       66.76      2.70 o 
   7   1   8       82.80       86.30      3.13 o 
   8   1   8        2.63        4.40      1.88 o 
   9   1   8        7.85        7.41      3.48 o 
  -7   2   8        2.96       -0.86      7.70 o 
  -6   2   8       29.29       22.66      3.48 o 
  -5   2   8        6.19        6.22      2.40 o 
  -4   2   8        4.47        6.07      2.10 o 
  -3   2   8       25.88       21.76      2.35 o 
  -2   2   8      303.55      284.09      3.51 o 
  -1   2   8     1920.95     2149.86     17.73 o 
   0   2   8       37.52       25.64      1.84 o 
   1   2   8     1659.85     1743.92     14.50 o 
   2   2   8      790.30      812.51     13.10 o 
   3   2   8      242.20      244.84      3.19 o 
   4   2   8      168.75      138.33      3.18 o 
   5   2   8       12.57       14.55      1.51 o 
   6   2   8      117.37      124.78      3.19 o 
   7   2   8        0.87       -1.27      1.61 o 
   8   2   8        2.96        5.57      2.28 o 
   9   2   8        7.93        8.44      2.48 o 
  -7   3   8        2.78        2.14      3.29 o 
  -6   3   8       16.93       10.52      3.00 o 
  -5   3   8       49.79       41.78      3.64 o 
  -4   3   8       15.96       14.31      2.64 o 
  -3   3   8      104.78      100.11      4.03 o 
  -2   3   8      328.59      335.55      4.24 o 
  -1   3   8      730.57      696.75      9.45 o 
   0   3   8     1475.66     1656.72     14.15 o 
   1   3   8     1044.55     1158.79     10.28 o 
   2   3   8        2.67        2.83      1.10 o 
   3   3   8      680.84      828.53      9.75 o 
   4   3   8      205.93      197.71      4.18 o 
   5   3   8     1429.89     1369.25     12.30 o 
   6   3   8        0.98       -0.31      1.48 o 
   7   3   8        5.50        4.71      2.01 o 
   8   3   8       53.99       46.37      3.18 o 
   9   3   8        3.35        4.48      2.37 o 
  -6   4   8        2.56       -2.88      2.88 o 
  -5   4   8       40.77       44.32      4.08 o 
  -4   4   8        1.18       -5.04      5.04 o 
  -3   4   8       63.53       61.03      3.73 o 
  -2   4   8      244.76      249.41      4.02 o 
  -1   4   8      601.94      541.37      6.06 o 
   0   4   8      157.94      188.06      3.15 o 
   1   4   8       76.10      114.41      2.49 o 
   2   4   8        4.25        0.21      1.06 o 
   3   4   8      504.34      574.48     11.23 o 
   4   4   8      595.82      575.73     10.56 o 
   5   4   8     1913.74     1908.20     20.35 o 
   6   4   8        0.75        0.71      1.92 o 
   7   4   8      233.80      214.64      5.37 o 
   8   4   8       50.42       42.14      4.03 o 
   9   4   8       46.70       47.79      3.53 o 
  10   4   8       22.18       34.89      5.27 o 
  -5   5   8       16.41       15.58      5.74 o 
  -4   5   8       67.08       66.68      4.11 o 
  -3   5   8       24.02       24.54      3.04 o 
  -2   5   8        1.40        1.43      2.05 o 
  -1   5   8       47.61       44.19      2.73 o 
   0   5   8       60.99       45.10      2.05 o 
   1   5   8      237.26      269.29      4.03 o 
   2   5   8       14.12       24.31      3.63 o 
   3   5   8       49.58       46.81      2.68 o 
   4   5   8      383.54      422.03     12.05 o 
   5   5   8      739.70      764.60     10.26 o 
   6   5   8      292.96      294.33      6.08 o 
   7   5   8        2.77        2.22      2.06 o 
   8   5   8       36.73       43.70      4.27 o 
   9   5   8       37.88       48.96      3.65 o 
  10   5   8        8.80        7.62      4.13 o 
  -5   6   8        0.35       -2.83      3.20 o 
  -4   6   8       10.25       11.35      3.27 o 
  -3   6   8        3.00        6.09      2.68 o 
  -2   6   8      131.28      133.63      4.81 o 
  -1   6   8       93.30       97.98      4.98 o 
   0   6   8       49.70       47.23      2.33 o 
   1   6   8      146.14      144.71      3.32 o 
   2   6   8      201.28      182.67      6.13 o 
   3   6   8       24.49       18.83      1.58 o 
   4   6   8        1.06        4.29      4.30 o 
   5   6   8      187.48      192.67      4.88 o 
   6   6   8      392.97      381.01      6.99 o 
   7   6   8       84.63       75.39      3.78 o 
   8   6   8      229.88      224.61      5.85 o 
   9   6   8        7.33       12.86      2.81 o 
  10   6   8        5.91        4.76      2.79 o 
  -4   7   8       30.80       28.10      3.95 o 
  -3   7   8       23.09       22.06      3.58 o 
  -2   7   8       29.65       36.73      3.61 o 
  -1   7   8       57.83       64.06      3.95 o 
   0   7   8        0.54        0.88      1.63 o 
   1   7   8       68.85       62.00      2.85 o 
   2   7   8      123.87      151.26      3.61 o 
   3   7   8       12.78        8.18      1.69 o 
   4   7   8       86.35       82.47      4.04 o 
   5   7   8       42.85       30.13      2.95 o 
   6   7   8      388.27      393.99      7.59 o 
   7   7   8      114.65      110.61      4.55 o 
   8   7   8       78.74       79.09      4.43 o 
   9   7   8       10.35        8.52      2.99 o 
  -3   8   8       13.07       13.69      4.82 o 
  -2   8   8        7.72        5.48      3.01 o 
  -1   8   8       44.97       45.35      3.77 o 
   0   8   8       40.07       38.19      2.61 o 
   1   8   8      105.37      111.48      3.55 o 
   2   8   8      334.79      322.47      9.71 o 
   3   8   8      143.81      132.70      4.76 o 
   4   8   8       59.55       57.86      4.00 o 
   5   8   8       62.64       55.40      3.60 o 
   6   8   8        3.77        4.53      2.57 o 
   7   8   8      139.12      131.61      5.01 o 
   8   8   8        8.66       11.73      2.92 o 
   9   8   8        6.97       10.34      3.09 o 
  -1   9   8       12.49       11.17      3.28 o 
   0   9   8        2.63        2.67      2.72 o 
   1   9   8       16.44       20.59      2.81 o 
   2   9   8       96.57       88.37      4.46 o 
   3   9   8      168.89      167.26      5.91 o 
   4   9   8       35.88       29.52      4.15 o 
   5   9   8       77.01       83.13      5.27 o 
   6   9   8        6.14        3.21      2.66 o 
   7   9   8       61.25       57.39      4.17 o 
   8   9   8       24.45       24.87      3.65 o 
   9   9   8       40.91       47.14      4.20 o 
   0  10   8       12.05        8.66      4.25 o 
   1  10   8       12.06       16.11      6.19 o 
   2  10   8       24.42       26.35      3.48 o 
   3  10   8       75.80       82.55      4.55 o 
   4  10   8       39.18       37.90      3.81 o 
   5  10   8       62.64       75.64      4.64 o 
   6  10   8        7.95        5.76      3.11 o 
   7  10   8        1.86       -0.40      2.91 o 
   8  10   8        4.88        5.22      4.15 o 
   3  11   8       12.91        7.43      3.23 o 
   4  11   8       27.38       25.77      5.94 o 
   5  11   8       16.95       17.66      3.63 o 
   6  11   8       16.82       10.44      3.75 o 
  -6 -10   9       56.30       60.19     12.30 o 
  -5 -10   9       21.15       24.05      3.86 o 
  -4 -10   9        0.83        0.46      3.98 o 
  -3 -10   9       18.34       15.67      3.65 o 
  -2 -10   9       37.02       32.04      4.03 o 
  -1 -10   9       32.86       39.63      6.26 o 
  -7  -9   9       17.89       19.96      3.79 o 
  -6  -9   9       53.47       56.61      4.60 o 
  -5  -9   9      137.18      151.30      9.09 o 
  -4  -9   9       14.78       18.52      3.40 o 
  -3  -9   9        4.83        7.92      3.04 o 
  -2  -9   9        6.28        5.46      3.04 o 
  -1  -9   9        0.31       -0.47      2.93 o 
   0  -9   9        4.72        4.45      3.55 o 
   1  -9   9       10.43        6.48      3.57 o 
  -8  -8   9        0.59        1.97      3.20 o 
  -7  -8   9       67.87       76.44      4.82 o 
  -6  -8   9        7.54       13.51      3.27 o 
  -5  -8   9      283.73      297.60      7.62 o 
  -4  -8   9       27.33       28.89      3.53 o 
  -3  -8   9       24.94       27.90      3.78 o 
  -2  -8   9       19.26       22.84      3.29 o 
  -1  -8   9        0.47       -2.24      2.58 o 
   0  -8   9        4.86        4.03      2.74 o 
   1  -8   9       23.19       19.54      3.23 o 
   2  -8   9        9.95        5.88      3.36 o 
  -8  -7   9       14.14       17.66      2.96 o 
  -7  -7   9       14.16       15.21      2.99 o 
  -6  -7   9       15.05       19.93      4.82 o 
  -5  -7   9      207.17      195.74      6.02 o 
  -4  -7   9       81.98       88.97      5.77 o 
  -3  -7   9      135.30      136.80      5.22 o 
  -2  -7   9       57.65       56.58      6.46 o 
  -1  -7   9       68.07       67.83      3.98 o 
   0  -7   9       35.34       31.63      3.21 o 
   1  -7   9       67.40       69.07      4.23 o 
   2  -7   9       17.26       22.62      3.51 o 
   3  -7   9        4.53        5.24      4.70 o 
   4  -7   9        8.85       11.00      3.58 o 
  -9  -6   9       19.39       22.12      3.69 o 
  -8  -6   9       23.00       32.82      3.57 o 
  -7  -6   9        0.75        6.03      4.05 o 
  -6  -6   9        0.69        1.96      1.78 o 
  -5  -6   9       11.30       13.13      2.59 o 
  -4  -6   9      496.75      488.08      6.09 o 
  -3  -6   9      227.03      214.57      5.66 o 
  -2  -6   9      518.90      515.02      8.86 o 
  -1  -6   9       67.33       73.38      4.02 o 
   0  -6   9       34.03       37.41      3.15 o 
   1  -6   9      192.94      183.32      5.34 o 
   2  -6   9       54.78       56.19      4.50 o 
   3  -6   9       14.85       15.20      3.23 o 
   4  -6   9       35.26       36.74      6.06 o 
   5  -6   9        6.01        8.25      5.27 o 
  -9  -5   9        2.10        7.45      3.38 o 
  -8  -5   9       35.56       41.27      3.89 o 
  -7  -5   9        8.98       14.75      2.90 o 
  -6  -5   9       12.48       10.16      1.95 o 
  -5  -5   9      134.22      145.06      3.52 o 
  -4  -5   9      309.31      295.87      4.54 o 
  -3  -5   9       71.42       64.49      2.05 o 
  -2  -5   9      663.16      698.54     10.24 o 
  -1  -5   9       43.53       37.46      2.88 o 
   0  -5   9      193.47      181.43      5.11 o 
   1  -5   9      112.80      113.22      4.29 o 
   2  -5   9      274.51      270.17      6.33 o 
   3  -5   9       57.32       50.90      3.67 o 
   4  -5   9      115.14      121.52      7.65 o 
   5  -5   9       33.81       35.54      3.75 o 
   6  -5   9        2.75        5.52      5.02 o 
  -9  -4   9        3.93        9.96      3.51 o 
  -8  -4   9        9.20       11.96      6.81 o 
  -7  -4   9        4.76        4.82      2.45 o 
  -6  -4   9      174.10      159.50      3.84 o 
  -5  -4   9        0.50        2.08      2.37 o 
  -4  -4   9        5.04        9.14      1.52 o 
  -3  -4   9        4.97        4.62      1.28 o 
  -2  -4   9      294.95      289.31      3.64 o 
  -1  -4   9      761.45      742.65     10.21 o 
   0  -4   9       71.83       78.94      3.59 o 
   1  -4   9       76.65       66.77      3.40 o 
   2  -4   9      138.95      130.00      2.88 o 
   3  -4   9        0.49        1.75      1.22 o 
   4  -4   9       45.60       47.60      2.46 o 
   5  -4   9       14.94       19.09      3.09 o 
   6  -4   9        7.30        9.22      2.95 o 
  -9  -3   9       29.28       26.31      4.05 o 
  -8  -3   9       36.58       42.15      4.05 o 
  -7  -3   9      107.41      121.08      5.16 o 
  -6  -3   9        3.44        1.95      1.68 o 
  -5  -3   9      329.59      373.91      5.37 o 
  -4  -3   9      218.23      200.74      3.66 o 
  -3  -3   9       26.73       20.19      1.45 o 
  -2  -3   9       48.22       31.87      1.77 o 
  -1  -3   9      526.76      555.74      5.51 o 
   0  -3   9      661.71      651.44     19.71 o 
   1  -3   9      835.40      827.02     11.31 o 
   2  -3   9       61.18       70.74      1.91 o 
   3  -3   9       69.07       58.48      2.18 o 
   4  -3   9       12.00       11.99      1.66 o 
   5  -3   9       81.21       91.83      3.32 o 
   6  -3   9        4.56        3.75      1.88 o 
   7  -3   9        5.59        8.03      5.47 o 
  -8  -2   9        0.92        1.52      2.81 o 
  -7  -2   9       19.95       17.18      3.07 o 
  -6  -2   9       80.90       67.91      3.77 o 
  -5  -2   9      747.11      688.38      7.65 o 
  -4  -2   9       98.75      113.97      3.93 o 
  -3  -2   9      517.19      578.94      6.59 o 
  -2  -2   9      274.06      194.92      3.07 o 
  -1  -2   9     3719.49     4143.05     32.64 o 
   0  -2   9      507.47      525.81      4.63 o 
   1  -2   9       73.60       67.53      2.37 o 
   2  -2   9      170.79      161.18      2.99 o 
   3  -2   9       37.76       46.00      1.97 o 
   4  -2   9        1.43        3.18      1.40 o 
   5  -2   9        2.14        1.70      1.56 o 
   6  -2   9        0.54        0.43      2.45 o 
   7  -2   9       96.83      111.13      3.69 o 
   8  -2   9       27.45       25.83      3.52 o 
  -8  -1   9        0.18       -4.19      5.14 o 
  -7  -1   9       22.05       24.70      3.54 o 
  -6  -1   9      138.95      142.44     12.18 o 
  -5  -1   9      289.36      288.54     18.04 o 
  -4  -1   9      696.60      739.12      8.33 o 
  -3  -1   9       36.30       41.68      1.80 o 
  -2  -1   9       69.06       41.16      1.80 o 
  -1  -1   9      493.41      459.53      6.15 o 
   0  -1   9        8.03        3.67      1.08 o 
   1  -1   9      741.69      807.59      7.57 o 
   2  -1   9      174.44      159.09      3.19 o 
   3  -1   9       34.16       31.58      1.63 o 
   4  -1   9      428.67      431.24      5.43 o 
   5  -1   9      618.83      582.31      6.95 o 
   6  -1   9      207.85      217.81      4.30 o 
   7  -1   9       39.92       43.30      2.65 o 
   8  -1   9       26.32       35.45      3.56 o 
  -8   0   9        1.77        3.67      4.57 o 
  -7   0   9       12.78       13.37      3.73 o 
  -6   0   9       18.50       17.42      5.37 o 
  -5   0   9       85.03       78.78      4.92 o 
  -4   0   9      638.99      648.28     16.23 o 
  -3   0   9        0.66        0.59      1.27 o 
  -2   0   9     1199.17     1265.96     19.76 o 
  -1   0   9     1320.71     1642.23     13.92 o 
   0   0   9      194.11      198.06      6.46 o 
   1   0   9      338.11      360.78      4.27 o 
   2   0   9       30.43       20.81      1.33 o 
   3   0   9      285.41      276.48      5.39 o 
   4   0   9      142.41      145.71      3.01 o 
   5   0   9      199.43      191.58      3.65 o 
   6   0   9       40.56       37.57      2.27 o 
   7   0   9       19.67       17.38      2.74 o 
   8   0   9       32.01       31.25      2.62 o 
   9   0   9        0.25       -0.89      3.48 o 
  -8   1   9       16.35       13.75      5.52 o 
  -7   1   9        3.23        2.78      3.00 o 
  -6   1   9       27.85       28.96      3.31 o 
  -5   1   9       56.42       52.61      3.56 o 
  -4   1   9      396.71      430.05      7.77 o 
  -3   1   9       98.51       97.13      3.65 o 
  -2   1   9       52.60       56.24      1.76 o 
  -1   1   9       19.24       28.79      1.88 o 
   0   1   9      276.53      343.40      4.15 o 
   1   1   9       84.88       80.03      4.12 o 
   2   1   9      444.34      397.65      4.58 o 
   3   1   9      765.43      771.35      7.50 o 
   4   1   9      638.89      599.18      6.43 o 
   5   1   9      122.56      132.82      2.98 o 
   6   1   9       91.21       82.23      3.04 o 
   7   1   9        4.90        3.96      1.77 o 
   8   1   9       23.81       25.64      2.43 o 
   9   1   9       23.51       32.80      4.82 o 
  -7   2   9        4.22        1.09      4.85 o 
  -6   2   9       16.80       19.73      3.30 o 
  -5   2   9        7.21        0.88      4.40 o 
  -4   2   9       88.58       95.37      6.88 o 
  -3   2   9       90.48       91.80      3.64 o 
  -2   2   9      245.95      266.32      3.52 o 
  -1   2   9     1021.50     1005.42      9.26 o 
   0   2   9        1.80        3.40      1.05 o 
   1   2   9     1467.56     1487.44     12.76 o 
   2   2   9     2969.88     3028.90     24.32 o 
   3   2   9       49.80       44.08      1.62 o 
   4   2   9      194.03      174.27      2.92 o 
   5   2   9       31.22       30.76      1.67 o 
   6   2   9        8.68        6.89      1.60 o 
   7   2   9        0.62        1.92      1.70 o 
   8   2   9        1.01        3.26      3.01 o 
   9   2   9        1.03       -2.23      2.23 o 
  -7   3   9        0.13       -4.90      6.66 o 
  -6   3   9        4.13        2.78      3.75 o 
  -5   3   9        2.55        5.40      2.62 o 
  -4   3   9       13.11       11.37      2.49 o 
  -3   3   9      332.79      315.06      6.54 o 
  -2   3   9      308.38      289.86      3.86 o 
  -1   3   9      978.48      987.72      9.38 o 
   0   3   9      574.03      612.67      6.39 o 
   1   3   9      156.79      122.03      2.50 o 
   2   3   9     3387.50     3400.61     27.22 o 
   3   3   9      157.29      157.89      3.76 o 
   4   3   9      626.44      692.12      9.03 o 
   5   3   9       77.73       80.44      2.37 o 
   6   3   9       13.95       11.17      1.69 o 
   7   3   9      280.92      281.73     11.63 o 
   8   3   9       15.40       10.93      2.41 o 
   9   3   9        0.17        0.65      2.32 o 
  -6   4   9        9.30        6.13      3.34 o 
  -5   4   9        8.56       15.59      3.20 o 
  -4   4   9       16.76       20.12      3.02 o 
  -3   4   9        7.60        6.74      2.24 o 
  -2   4   9      205.09      195.07      3.77 o 
  -1   4   9      641.92      684.20      7.30 o 
   0   4   9       27.67       17.98      1.48 o 
   1   4   9       43.37       48.10      2.64 o 
   2   4   9      706.02      801.39      9.00 o 
   3   4   9      600.34      560.36      7.70 o 
   4   4   9      152.90      180.56      4.34 o 
   5   4   9      194.16      181.99      4.55 o 
   6   4   9      169.27      156.07      4.58 o 
   7   4   9       57.46       50.58      5.04 o 
   8   4   9       49.19       50.59      3.41 o 
   9   4   9       19.73       15.04      2.71 o 
  10   4   9       18.50       20.19      3.16 o 
  -5   5   9       14.90       11.38      3.41 o 
  -4   5   9        3.75        2.82      2.63 o 
  -3   5   9        4.74        3.18      2.39 o 
  -2   5   9       10.79       17.15      2.83 o 
  -1   5   9       23.13       25.46      1.86 o 
   0   5   9      296.65      325.46      4.63 o 
   1   5   9      520.92      543.12      6.21 o 
   2   5   9        1.39        2.25      1.32 o 
   3   5   9      194.75      209.55      4.77 o 
   4   5   9       68.39       68.69      4.97 o 
   5   5   9      941.96      884.81     11.44 o 
   6   5   9      114.43      126.40      8.47 o 
   7   5   9       11.91        8.90      2.38 o 
   8   5   9       64.02       60.39      3.76 o 
   9   5   9       25.74       28.35      3.16 o 
  10   5   9       24.94       25.15      3.31 o 
  -4   6   9        1.34        4.38      3.08 o 
  -3   6   9        1.31        1.43      2.70 o 
  -2   6   9       79.04       73.06      6.44 o 
  -1   6   9      202.24      195.09      4.21 o 
   0   6   9      116.35      125.52      3.27 o 
   1   6   9       30.10       25.45      1.91 o 
   2   6   9        0.88        0.22      1.52 o 
   3   6   9       55.58       56.08      2.35 o 
   4   6   9       24.58       27.81      2.74 o 
   5   6   9      116.49      117.99      4.27 o 
   6   6   9       11.20       12.57      4.45 o 
   7   6   9       86.76       79.64      3.90 o 
   8   6   9       76.39       69.27      7.33 o 
   9   6   9       16.98       25.06      3.23 o 
  -3   7   9       13.68       15.21      5.19 o 
  -2   7   9       21.68       24.24      3.43 o 
  -1   7   9        0.86        1.14      2.51 o 
   0   7   9       32.09       32.43      2.29 o 
   1   7   9       38.55       44.07      2.38 o 
   2   7   9       26.07       26.34      2.17 o 
   3   7   9        5.75        4.65      2.05 o 
   4   7   9      197.83      212.11      5.52 o 
   5   7   9      439.87      467.01     12.08 o 
   6   7   9      285.12      274.99      6.88 o 
   7   7   9       45.91       39.49      3.33 o 
   8   7   9       41.21       42.39      4.85 o 
   9   7   9       73.50       83.59      4.67 o 
  -2   8   9        8.44        7.98      3.16 o 
  -1   8   9       23.03       24.76      3.46 o 
   0   8   9       34.28       38.61      3.65 o 
   1   8   9       97.06       88.76      3.33 o 
   2   8   9      187.27      172.87      4.82 o 
   3   8   9       41.03       51.18      3.55 o 
   4   8   9      121.17      129.96      7.45 o 
   5   8   9        0.83        0.23      2.93 o 
   6   8   9      202.91      185.64      5.61 o 
   7   8   9       47.88       47.75      3.69 o 
   8   8   9       55.54       52.97      6.59 o 
   9   8   9        2.36        4.83      3.05 o 
  -1   9   9        1.88       -0.92      2.93 o 
   0   9   9        4.32        0.42      2.82 o 
   1   9   9       12.33        9.16      2.34 o 
   2   9   9       82.61       88.24      4.80 o 
   3   9   9       31.81       40.95      3.42 o 
   4   9   9       13.87       12.11      2.74 o 
   5   9   9       23.46       19.90      3.03 o 
   6   9   9       98.61       97.18      4.93 o 
   7   9   9       67.89       58.24      4.25 o 
   8   9   9       66.16       69.80      4.57 o 
   1  10   9       14.47       13.90      2.94 o 
   2  10   9       60.95       66.88      4.40 o 
   3  10   9       42.81       49.06      7.03 o 
   4  10   9       37.85       40.36      3.90 o 
   5  10   9        8.61        3.41      3.06 o 
   6  10   9       19.29       21.78      4.57 o 
   7  10   9        4.73       -0.80      4.42 o 
   3  11   9       22.32       16.30      3.54 o 
   4  11   9        1.49       -0.99      3.11 o 
   5  11   9        9.04        7.91      4.45 o 
  -5 -10  10        0.16        4.44      3.33 o 
  -4 -10  10        2.39        1.02      3.39 o 
  -3 -10  10       20.73       24.73      3.95 o 
  -2 -10  10       51.50       45.97      5.79 o 
  -7  -9  10       14.45       18.28      3.85 o 
  -6  -9  10       60.32       60.84     12.18 o 
  -5  -9  10        3.52        7.80      3.30 o 
  -4  -9  10       24.56       26.47      3.76 o 
  -3  -9  10        0.51        0.00      2.75 o 
  -2  -9  10        1.59        0.14      2.88 o 
  -1  -9  10        0.57       -2.27      3.00 o 
   0  -9  10        4.14        6.25      3.32 o 
   1  -9  10       11.98       12.82      3.78 o 
  -7  -8  10       20.56       23.81      3.86 o 
  -6  -8  10       71.73       72.38      4.81 o 
  -5  -8  10       69.87       71.72      4.68 o 
  -4  -8  10        2.36        6.49      4.45 o 
  -3  -8  10       12.83       12.37      3.14 o 
  -2  -8  10       31.03       38.18      3.78 o 
  -1  -8  10       29.26       26.19      3.28 o 
   0  -8  10       24.38       25.03      3.52 o 
   1  -8  10       11.61       10.50      4.45 o 
   2  -8  10       21.76       23.54      3.94 o 
  -8  -7  10        0.61        4.34     10.16 o 
  -7  -7  10       28.34       26.96      3.59 o 
  -6  -7  10      104.88      108.89      5.25 o 
  -5  -7  10      367.08      383.07      8.25 o 
  -4  -7  10       73.89       67.52      4.17 o 
  -3  -7  10       76.06       87.56      9.91 o 
  -2  -7  10       26.24       31.76      3.30 o 
  -1  -7  10       56.95       63.36      4.02 o 
   0  -7  10        8.67       10.54      2.81 o 
   1  -7  10       32.79       24.98      3.47 o 
   2  -7  10        2.80        1.40      3.00 o 
   3  -7  10        0.65        1.60      3.88 o 
  -8  -6  10       20.54       33.39      3.68 o 
  -7  -6  10       32.49       36.59      2.71 o 
  -6  -6  10        3.39        2.39      1.79 o 
  -5  -6  10      411.41      410.07      5.86 o 
  -4  -6  10      210.21      202.96     11.55 o 
  -3  -6  10      111.86      115.12      4.87 o 
  -2  -6  10      130.03      119.40      4.70 o 
  -1  -6  10       42.19       36.02      3.11 o 
   0  -6  10       58.64       58.34      3.66 o 
   1  -6  10      133.69      147.21      6.34 o 
   2  -6  10       48.69       45.35      5.91 o 
   3  -6  10       86.68       86.02      6.24 o 
   4  -6  10       28.11       28.28      3.79 o 
   5  -6  10       10.19       12.03      5.42 o 
  -8  -5  10        8.53       12.89      4.13 o 
  -7  -5  10        4.08        7.63      2.05 o 
  -6  -5  10       11.07       11.62      1.94 o 
  -5  -5  10      136.64      140.31      3.53 o 
  -4  -5  10       29.42       28.54      1.92 o 
  -3  -5  10      144.26      135.21      2.81 o 
  -2  -5  10      101.75       98.77      8.13 o 
  -1  -5  10       56.33       60.50      4.17 o 
   0  -5  10       13.37       16.35      2.62 o 
   1  -5  10       24.44       17.62      2.56 o 
   2  -5  10      143.76      150.21      8.08 o 
   3  -5  10       87.45      106.48      4.86 o 
   4  -5  10       48.48       41.18      3.89 o 
   5  -5  10       32.09       39.46      4.37 o 
  -8  -4  10       44.10       62.13      4.60 o 
  -7  -4  10        1.26        1.29      2.53 o 
  -6  -4  10       45.61       39.23      2.48 o 
  -5  -4  10      157.34      148.85      4.39 o 
  -4  -4  10      100.07       96.48      3.30 o 
  -3  -4  10       14.57       14.16      2.63 o 
  -2  -4  10      753.75      731.26     12.57 o 
  -1  -4  10      322.05      319.80      6.14 o 
   0  -4  10       11.73       10.14      2.11 o 
   1  -4  10      297.07      277.01      5.97 o 
   2  -4  10      119.27      137.94      4.65 o 
   3  -4  10       32.05       22.20      2.93 o 
   4  -4  10      112.28      108.80      8.77 o 
   5  -4  10       25.33       23.74      3.30 o 
   6  -4  10        4.60        6.83      3.05 o 
  -8  -3  10      114.90      118.50      5.64 o 
  -7  -3  10       10.92        5.57      2.75 o 
  -6  -3  10        8.20       10.18      2.58 o 
  -5  -3  10      377.29      387.12      5.50 o 
  -4  -3  10      518.18      507.86      6.22 o 
  -3  -3  10       34.49       35.53      1.81 o 
  -2  -3  10      681.08      680.79      6.95 o 
  -1  -3  10      191.12      213.31      2.40 o 
   0  -3  10      514.88      502.08      7.75 o 
   1  -3  10      430.80      442.73      7.30 o 
   2  -3  10      210.82      185.14      3.41 o 
   3  -3  10        1.40        1.59      1.16 o 
   4  -3  10       32.54       43.35      2.30 o 
   5  -3  10       15.86       12.61      1.91 o 
   6  -3  10        4.73        7.62      1.92 o 
   7  -3  10        3.04        0.15      4.42 o 
  -8  -2  10       10.65       13.22      4.35 o 
  -7  -2  10        2.91        4.59      2.89 o 
  -6  -2  10       70.58       64.94      4.03 o 
  -5  -2  10       50.08       52.73      2.44 o 
  -4  -2  10        0.55        2.54      1.40 o 
  -3  -2  10      313.74      323.45      4.48 o 
  -2  -2  10     1510.66     1509.83     13.26 o 
  -1  -2  10     3030.71     3069.61     30.35 o 
   0  -2  10      684.93      644.10      6.32 o 
   1  -2  10       96.57       92.62      2.04 o 
   2  -2  10     1022.95     1004.25      9.56 o 
   3  -2  10        0.77        0.90      1.29 o 
   4  -2  10        4.44        2.56      1.37 o 
   5  -2  10       32.93       41.31      2.38 o 
   6  -2  10       19.03       22.92      2.20 o 
   7  -2  10       64.95       68.05      4.77 o 
  -8  -1  10        0.12       -1.86      3.14 o 
  -7  -1  10       46.77       49.18      4.19 o 
  -6  -1  10       24.85       19.69      3.11 o 
  -5  -1  10      446.66      453.34      8.26 o 
  -4  -1  10        7.58        4.27      1.34 o 
  -3  -1  10      119.51       83.64      3.41 o 
  -2  -1  10       41.55       51.85      3.66 o 
  -1  -1  10      100.36      103.31      2.34 o 
   0  -1  10      213.55      245.42      3.34 o 
   1  -1  10      913.95      913.68      8.53 o 
   2  -1  10        6.65       10.51      1.63 o 
   3  -1  10       55.28       52.55      2.08 o 
   4  -1  10      120.16      115.28      2.96 o 
   5  -1  10      623.92      625.18      9.87 o 
   6  -1  10      140.78      128.43      3.50 o 
   7  -1  10       48.66       52.91      2.84 o 
   8  -1  10       40.45       49.90      3.95 o 
  -8   0  10        0.09        0.13      5.49 o 
  -7   0  10       13.96       16.81      7.26 o 
  -6   0  10        5.57        8.37      2.89 o 
  -5   0  10      541.21      512.98      9.64 o 
  -4   0  10       10.19        6.83      2.76 o 
  -3   0  10        0.67       -0.59      1.15 o 
  -2   0  10       94.31      129.08      3.55 o 
  -1   0  10      649.55      681.61      6.85 o 
   0   0  10      146.20      170.21      2.88 o 
   1   0  10      430.90      434.41      4.92 o 
   2   0  10      639.62      707.26      7.19 o 
   3   0  10     1219.56     1277.20     11.55 o 
   4   0  10       14.83       16.03      1.57 o 
   5   0  10        7.43        8.84      1.58 o 
   6   0  10       27.68       31.06      2.16 o 
   7   0  10       69.88       71.12      5.75 o 
   8   0  10       55.72       57.21      3.13 o 
  -7   1  10       21.64       20.14      3.60 o 
  -6   1  10       72.27       81.19      4.59 o 
  -5   1  10      149.67      147.58      5.18 o 
  -4   1  10      249.90      239.68     14.56 o 
  -3   1  10        0.89        2.22      0.87 o 
  -2   1  10       12.20       11.43      1.22 o 
  -1   1  10       48.63       30.92      1.54 o 
   0   1  10      137.71      157.58      5.84 o 
   1   1  10      151.57      128.07      2.52 o 
   2   1  10      622.37      583.69      6.69 o 
   3   1  10       91.07      106.07      2.46 o 
   4   1  10       76.50       85.00      2.43 o 
   5   1  10      163.84      144.80      3.13 o 
   6   1  10       28.52       28.42      2.01 o 
   7   1  10       12.79       14.71      2.04 o 
   8   1  10       32.19       37.73      3.26 o 
   9   1  10       39.59       44.23      5.27 o 
  -7   2  10        4.29        4.13      3.31 o 
  -6   2  10        0.35        2.82      2.88 o 
  -5   2  10       22.97       23.09      3.58 o 
  -4   2  10      556.59      541.17      9.27 o 
  -3   2  10       34.48       35.06      2.95 o 
  -2   2  10      518.57      514.82      5.70 o 
  -1   2  10       24.75       24.57      1.67 o 
   0   2  10      932.82      924.23      8.77 o 
   1   2  10      492.76      527.56      5.72 o 
   2   2  10      125.23      109.59      2.47 o 
   3   2  10       96.58       78.71      2.08 o 
   4   2  10      668.11      674.59      8.34 o 
   5   2  10      165.28      162.42      3.19 o 
   6   2  10       54.46       62.54      3.65 o 
   7   2  10        0.39        1.90      1.72 o 
   8   2  10        1.50        1.46      2.19 o 
   9   2  10        0.67       -1.41      2.35 o 
  -6   3  10        2.56        1.96      2.78 o 
  -5   3  10        0.30        1.97      2.63 o 
  -4   3  10      270.79      262.81      6.57 o 
  -3   3  10      188.58      189.36     14.91 o 
  -2   3  10      423.24      450.72      5.30 o 
  -1   3  10       64.86       83.91      2.35 o 
   0   3  10        2.10        0.57      1.02 o 
   1   3  10       54.49       70.18      2.22 o 
   2   3  10      454.06      464.31      6.16 o 
   3   3  10     1051.72     1037.32     14.54 o 
   4   3  10      280.67      307.14      3.79 o 
   5   3  10      654.57      584.52      6.36 o 
   6   3  10      258.25      220.40      5.06 o 
   7   3  10        5.98        1.82      2.05 o 
   8   3  10       23.51       28.94      2.98 o 
   9   3  10        0.56       -0.43      2.33 o 
  -6   4  10       13.60        6.49      3.48 o 
  -5   4  10        5.59        1.26      3.85 o 
  -4   4  10        0.16        2.06      2.43 o 
  -3   4  10       20.16       26.53      3.05 o 
  -2   4  10       83.66       86.82      4.14 o 
  -1   4  10      440.62      425.66      6.34 o 
   0   4  10       11.91       13.57      1.49 o 
   1   4  10      157.05      143.90      2.93 o 
   2   4  10     1355.88     1242.72     15.79 o 
   3   4  10      487.80      468.28      6.98 o 
   4   4  10      798.26      795.06     10.31 o 
   5   4  10      619.32      577.75      8.64 o 
   6   4  10        0.99       -1.91      1.91 o 
   7   4  10       22.17       23.68      2.71 o 
   8   4  10       12.48       17.24      2.63 o 
   9   4  10       22.99       24.80      3.10 o 
  -5   5  10        1.66       -1.02      3.04 o 
  -4   5  10        1.22        1.13      2.84 o 
  -3   5  10        9.21        4.06      3.75 o 
  -2   5  10        3.31        3.08      2.39 o 
  -1   5  10      301.41      303.39      4.66 o 
   0   5  10      125.50      133.19      3.64 o 
   1   5  10      104.20       86.22      3.87 o 
   2   5  10      424.04      421.79      5.40 o 
   3   5  10       36.13       51.95      3.23 o 
   4   5  10      207.89      201.40      4.79 o 
   5   5  10        4.94       11.81      5.72 o 
   6   5  10       63.14       62.37      6.59 o 
   7   5  10       49.64       47.90      3.35 o 
   8   5  10       23.01       22.90      2.98 o 
   9   5  10       13.00       16.01      3.00 o 
  -4   6  10       10.30        4.74      4.27 o 
  -3   6  10        6.70        6.67      5.32 o 
  -2   6  10      106.86      116.96     10.04 o 
  -1   6  10      273.84      263.00      8.54 o 
   0   6  10      107.70      113.55      3.61 o 
   1   6  10       11.52       15.72      2.17 o 
   2   6  10      221.94      237.26      4.23 o 
   3   6  10      155.24      168.41      9.34 o 
   4   6  10       21.32       15.97      2.40 o 
   5   6  10        1.86        0.58      2.15 o 
   6   6  10       40.28       33.46      3.02 o 
   7   6  10       88.57       78.09      5.07 o 
   8   6  10       97.93       97.66      4.43 o 
   9   6  10       13.26       11.03      2.84 o 
  -3   7  10        9.74        6.02      3.09 o 
  -2   7  10        2.82        2.70      4.03 o 
  -1   7  10       12.51       14.19      2.82 o 
   0   7  10      123.25      121.62      3.45 o 
   1   7  10       69.04       71.52      2.94 o 
   2   7  10        3.09        5.21      1.79 o 
   3   7  10       23.95       26.45      2.72 o 
   4   7  10       58.53       59.88      5.12 o 
   5   7  10      512.90      465.89     13.64 o 
   6   7  10      128.69      137.27      5.00 o 
   7   7  10       83.92       84.18      4.47 o 
   8   7  10       70.10       68.27      4.24 o 
   9   7  10       54.14       56.44      4.40 o 
  -2   8  10        3.83        0.55      2.93 o 
  -1   8  10       18.58       20.59      3.93 o 
   0   8  10       44.78       43.85      2.79 o 
   1   8  10       83.46       86.89      4.24 o 
   2   8  10       22.05       21.12      2.77 o 
   3   8  10      185.30      181.34      5.53 o 
   4   8  10       23.49       23.53      2.97 o 
   5   8  10      106.22      100.13      4.68 o 
   6   8  10      142.17      161.65      5.53 o 
   7   8  10       58.96       49.22      3.88 o 
   8   8  10       54.17       48.54      4.00 o 
   9   8  10        2.04        0.13      2.73 o 
  -1   9  10        3.93       -1.21      2.93 o 
   0   9  10        1.04       -1.21      2.76 o 
   1   9  10       10.53        5.69      4.47 o 
   2   9  10       33.70       40.62      7.65 o 
   3   9  10        0.79        2.48      2.59 o 
   4   9  10       24.60       20.42      3.23 o 
   5   9  10       74.66       84.72      4.69 o 
   6   9  10      104.03      112.16      4.83 o 
   7   9  10       39.76       36.66      5.04 o 
   8   9  10       43.97       36.57      3.99 o 
   1  10  10       17.35       25.00      5.17 o 
   2  10  10       36.79       44.19      5.79 o 
   3  10  10        7.99       13.89      3.28 o 
   4  10  10       60.04       74.11      4.68 o 
   5  10  10        3.98        0.02      3.04 o 
   6  10  10        5.80        9.14      3.22 o 
   7  10  10        1.52        0.54      3.01 o 
  -4 -10  11        9.03       13.67      3.65 o 
  -3 -10  11       12.19       16.13      3.81 o 
  -6  -9  11        1.89        5.11      3.55 o 
  -5  -9  11        3.20        3.99      5.02 o 
  -4  -9  11       18.50        8.16      5.39 o 
  -3  -9  11        0.60        0.72      2.90 o 
  -2  -9  11        0.26       -1.34      3.07 o 
  -1  -9  11        0.57        2.36      3.25 o 
   0  -9  11       12.15       12.71      3.69 o 
  -7  -8  11        7.36        5.31      7.83 o 
  -6  -8  11       18.45       19.49      3.65 o 
  -5  -8  11        1.59        0.49      2.86 o 
  -4  -8  11        0.31        1.75      2.97 o 
  -3  -8  11       20.26       20.87      4.47 o 
  -2  -8  11       74.26       80.10      5.47 o 
  -1  -8  11       83.78       89.87      5.03 o 
   0  -8  11       16.46       11.28      4.13 o 
   1  -8  11        6.22        8.13      3.28 o 
   2  -8  11       17.46       18.64      3.93 o 
  -8  -7  11       27.84       44.48      7.31 o 
  -7  -7  11       25.63       25.60      5.12 o 
  -6  -7  11      180.92      176.48      6.38 o 
  -5  -7  11       36.81       42.75      3.90 o 
  -4  -7  11      137.61      126.61      5.45 o 
  -3  -7  11      115.87      129.37      7.38 o 
  -2  -7  11       60.11       63.32      7.90 o 
  -1  -7  11       30.13       26.59      3.37 o 
   0  -7  11       14.40       11.63      2.89 o 
   1  -7  11       23.31       28.33      3.73 o 
   2  -7  11        0.40        0.25      2.82 o 
   3  -7  11        1.71       -1.11      3.25 o 
  -8  -6  11        4.36       14.28      4.67 o 
  -7  -6  11        2.59        5.28      3.19 o 
  -6  -6  11        8.28        6.79      1.95 o 
  -5  -6  11      157.53      155.40      5.86 o 
  -4  -6  11      114.42      112.02      5.49 o 
  -3  -6  11       50.89       49.74      3.65 o 
  -2  -6  11       62.18       58.15      3.85 o 
  -1  -6  11       27.70       28.64      3.01 o 
   0  -6  11      103.54      126.87      8.87 o 
   1  -6  11       64.79       52.91      3.70 o 
   2  -6  11       73.00       81.70      4.68 o 
   3  -6  11       45.73       47.06      4.14 o 
   4  -6  11       12.02       11.60      3.45 o 
  -8  -5  11        0.76        8.26      3.02 o 
  -7  -5  11       14.26       15.23      2.90 o 
  -6  -5  11       30.07       28.67      2.38 o 
  -5  -5  11      403.97      382.09      5.64 o 
  -4  -5  11      110.02      112.13      3.01 o 
  -3  -5  11      100.31      101.12      4.62 o 
  -2  -5  11       80.35       86.91      6.56 o 
  -1  -5  11       31.59       36.19      3.18 o 
   0  -5  11       18.29       21.88      2.82 o 
   1  -5  11       54.65       54.74      3.54 o 
   2  -5  11       69.59       68.51      4.50 o 
   3  -5  11       12.86       12.57      3.00 o 
   4  -5  11       48.67       48.85      4.11 o 
   5  -5  11       18.93       16.14      3.60 o 
  -8  -4  11       12.13       16.69      4.13 o 
  -7  -4  11       41.40       46.70      5.64 o 
  -6  -4  11        0.23        1.85      2.37 o 
  -5  -4  11      194.43      187.31      3.97 o 
  -4  -4  11      100.85      105.44      2.96 o 
  -3  -4  11        2.91       -0.09      1.40 o 
  -2  -4  11        0.74        0.74      1.35 o 
  -1  -4  11      157.79      139.09      4.44 o 
   0  -4  11       29.44       32.51      2.78 o 
   1  -4  11      174.86      192.61      5.44 o 
   2  -4  11       66.13       49.16      3.36 o 
   3  -4  11      104.71      119.62      7.03 o 
   4  -4  11      147.15      164.36     11.41 o 
   5  -4  11       18.19       16.54      3.17 o 
   6  -4  11        0.21        1.84      3.09 o 
  -8  -3  11       38.00       47.83      4.42 o 
  -7  -3  11       15.49       23.33      3.34 o 
  -6  -3  11       24.11       19.54      2.96 o 
  -5  -3  11      129.84      136.81      3.49 o 
  -4  -3  11       80.55       68.07      4.02 o 
  -3  -3  11      133.99      123.74      2.92 o 
  -2  -3  11      314.84      307.22      4.14 o 
  -1  -3  11      599.45      591.23      6.03 o 
   0  -3  11      456.68      463.99      8.25 o 
   1  -3  11       89.97       90.56      3.98 o 
   2  -3  11      340.21      361.87      4.50 o 
   3  -3  11       65.50       74.72      2.42 o 
   4  -3  11        4.41        3.13      1.65 o 
   5  -3  11       16.64       22.57      2.24 o 
   6  -3  11        0.24       -2.57      2.57 o 
   7  -3  11        7.82        6.26      4.77 o 
  -8  -2  11       14.30       24.59      3.99 o 
  -7  -2  11        0.73        0.23      2.60 o 
  -6  -2  11       62.72       56.32      4.00 o 
  -5  -2  11      190.49      176.64      5.98 o 
  -4  -2  11        6.30       10.05      1.65 o 
  -3  -2  11      109.82      106.13      2.70 o 
  -2  -2  11     1921.92     1988.63     17.02 o 
  -1  -2  11     1595.40     1676.56     14.52 o 
   0  -2  11      287.38      295.00      3.73 o 
   1  -2  11      270.00      232.50      3.31 o 
   2  -2  11      404.10      402.18      4.82 o 
   3  -2  11      102.57       79.83      2.49 o 
   4  -2  11      113.94      124.21      3.11 o 
   5  -2  11      136.45      144.84      6.40 o 
   6  -2  11       15.19       11.64      2.01 o 
   7  -2  11       26.53       29.66      2.58 o 
  -8  -1  11       27.56       32.05      6.39 o 
  -7  -1  11       15.15       14.76      4.52 o 
  -6  -1  11       19.05       14.47      4.17 o 
  -5  -1  11      176.71      163.03      5.18 o 
  -4  -1  11      552.24      530.50      6.34 o 
  -3  -1  11        8.27        9.03      1.47 o 
  -2  -1  11      323.18      303.44      4.25 o 
  -1  -1  11      413.99      400.69      4.84 o 
   0  -1  11      360.81      370.86      4.49 o 
   1  -1  11      657.15      663.49      6.79 o 
   2  -1  11      201.77      207.76      4.86 o 
   3  -1  11       32.67       28.45      1.73 o 
   4  -1  11      203.46      223.97      3.90 o 
   5  -1  11      282.96      272.59      4.65 o 
   6  -1  11      128.67      146.37      3.73 o 
   7  -1  11       13.25       14.27      2.89 o 
   8  -1  11       16.48       20.61      7.33 o 
  -8   0  11        7.95        3.03     14.19 o 
  -7   0  11        4.82        8.13      7.68 o 
  -6   0  11        5.45        1.11      2.76 o 
  -5   0  11       35.75       38.21      3.35 o 
  -4   0  11       40.15       38.77      4.03 o 
  -3   0  11        1.35        1.57      1.16 o 
  -2   0  11       81.99       56.80      2.81 o 
  -1   0  11      530.36      583.15      6.30 o 
   0   0  11      264.83      262.34      3.67 o 
   1   0  11      153.01      147.05      3.06 o 
   2   0  11     1505.65     1469.33     12.95 o 
   3   0  11       86.19       88.03      2.56 o 
   4   0  11       19.43       14.42      1.63 o 
   5   0  11       12.37       10.28      1.67 o 
   6   0  11       36.82       35.73      2.30 o 
   7   0  11       65.96       66.26      4.16 o 
   8   0  11       74.88       77.81      3.51 o 
  -7   1  11       66.85       60.31      4.70 o 
  -6   1  11       49.78       41.65      8.15 o 
  -5   1  11      289.35      279.89      7.01 o 
  -4   1  11        0.36       -1.36      1.99 o 
  -3   1  11      361.07      351.89      4.47 o 
  -2   1  11        1.62        4.38      1.15 o 
  -1   1  11      134.30      138.83      3.95 o 
   0   1  11       40.51       34.66      3.08 o 
   1   1  11       89.51      104.76      2.45 o 
   2   1  11       41.92       35.58      1.73 o 
   3   1  11       43.16       59.75      4.17 o 
   4   1  11        1.57        2.24      1.28 o 
   5   1  11      144.63      140.94      3.24 o 
   6   1  11       49.80       51.75      2.56 o 
   7   1  11       65.78       71.75      3.06 o 
   8   1  11       70.51       75.70      5.91 o 
   9   1  11      119.61      136.67      5.04 o 
  -7   2  11        1.92        1.34      3.35 o 
  -6   2  11        0.09       -2.83      2.83 o 
  -5   2  11      258.05      244.68      6.56 o 
  -4   2  11      171.36      186.12      7.45 o 
  -3   2  11        6.55        2.20      2.39 o 
  -2   2  11        6.59        5.91      2.68 o 
  -1   2  11      417.94      406.26      5.03 o 
   0   2  11      277.56      296.89      5.63 o 
   1   2  11      315.39      349.61      4.46 o 
   2   2  11      318.67      290.50      3.99 o 
   3   2  11     1256.32     1265.22     11.47 o 
   4   2  11      242.48      235.37      5.03 o 
   5   2  11       84.00       84.92      2.56 o 
   6   2  11       78.91       82.67      6.06 o 
   7   2  11       25.41       24.73      3.45 o 
   8   2  11       38.23       40.00      3.48 o 
   9   2  11        0.33        2.00      2.56 o 
  -6   3  11        3.88        5.07      3.20 o 
  -5   3  11       55.03       60.13      4.34 o 
  -4   3  11      299.52      292.30      8.97 o 
  -3   3  11      116.03      113.53      4.49 o 
  -2   3  11      315.58      314.43      4.29 o 
  -1   3  11       13.07        3.12      2.59 o 
   0   3  11        7.88        9.12      1.29 o 
   1   3  11       96.92       75.13      4.42 o 
   2   3  11     1052.64     1005.31      9.58 o 
   3   3  11      355.24      339.12      4.27 o 
   4   3  11       55.40       58.60      1.74 o 
   5   3  11      329.74      316.47      5.34 o 
   6   3  11      141.45      116.90      8.62 o 
   7   3  11       70.83       68.54      8.32 o 
   8   3  11       24.01       27.51      2.98 o 
   9   3  11        0.31        1.26      3.06 o 
  -6   4  11        2.00       -1.51      6.91 o 
  -5   4  11        1.94        0.51      2.80 o 
  -4   4  11       70.18       69.68      4.32 o 
  -3   4  11        0.28       -0.81      2.18 o 
  -2   4  11        6.72        1.86      2.12 o 
  -1   4  11       25.21       30.97      1.97 o 
   0   4  11       75.94       79.73      3.98 o 
   1   4  11      179.83      174.93      4.29 o 
   2   4  11      357.22      353.84      4.78 o 
   3   4  11      318.55      316.44      4.03 o 
   4   4  11     1551.53     1583.26     26.84 o 
   5   4  11      383.31      428.54      7.20 o 
   6   4  11      139.43      129.17      7.08 o 
   7   4  11        1.08        1.81      2.18 o 
   8   4  11        1.24        1.37      2.21 o 
   9   4  11       19.97       23.31      4.87 o 
  -5   5  11        9.21        6.49      4.10 o 
  -4   5  11       36.13       40.00      6.81 o 
  -3   5  11       19.61       17.82      3.19 o 
  -2   5  11       57.58       65.17      3.84 o 
  -1   5  11      109.96      122.20      3.11 o 
   0   5  11       66.39       65.98      2.60 o 
   1   5  11       94.63       98.28      2.86 o 
   2   5  11      100.26      107.33      3.17 o 
   3   5  11      151.33      137.32      4.99 o 
   4   5  11        3.61        3.76      2.09 o 
   5   5  11      103.53       93.66      3.94 o 
   6   5  11      114.68      104.96      4.08 o 
   7   5  11        0.87        5.69      2.41 o 
   8   5  11        1.55       -2.69      2.98 o 
   9   5  11        1.33        3.01      2.70 o 
  -4   6  11        3.47       -0.51      3.68 o 
  -3   6  11       28.45       30.06      3.67 o 
  -2   6  11       79.75       80.94      4.36 o 
  -1   6  11      165.61      163.53      5.32 o 
   0   6  11       97.15      110.35      3.20 o 
   1   6  11       11.67       12.07      1.74 o 
   2   6  11      387.32      357.09      5.25 o 
   3   6  11       68.29       66.52      3.49 o 
   4   6  11       25.26       29.71      3.63 o 
   5   6  11      306.57      280.62      6.06 o 
   6   6  11        0.77       -3.45      4.87 o 
   7   6  11       84.86       83.50      4.04 o 
   8   6  11       22.22       25.90      3.26 o 
   9   6  11       32.10       36.88      4.82 o 
  -3   7  11       16.05       16.26      3.44 o 
  -2   7  11        3.59        3.57      3.33 o 
  -1   7  11      151.22      153.26      7.78 o 
   0   7  11      103.91      101.92      3.39 o 
   1   7  11       59.72       61.65      4.13 o 
   2   7  11       34.83       29.93      2.27 o 
   3   7  11       31.20       32.22      2.98 o 
   4   7  11      191.74      195.99      5.36 o 
   5   7  11       78.97       95.44      4.70 o 
   6   7  11      129.17      130.27      4.69 o 
   7   7  11       44.42       30.54      3.24 o 
   8   7  11       51.93       48.38      3.76 o 
   9   7  11       25.51       25.69      4.37 o 
  -2   8  11        1.32        3.64      4.03 o 
  -1   8  11       22.95       18.94      4.40 o 
   0   8  11       32.94       25.66      3.40 o 
   1   8  11       28.59       23.58      3.94 o 
   2   8  11       86.70       76.82      4.18 o 
   3   8  11      232.82      249.66      6.54 o 
   4   8  11       21.25       21.46      3.00 o 
   5   8  11       63.99       67.80      4.02 o 
   6   8  11      166.32      157.10      5.39 o 
   7   8  11       71.89       64.87      5.19 o 
   8   8  11       76.98       65.38      4.51 o 
   9   8  11        9.42       10.18      5.89 o 
  -1   9  11        0.90       -0.93      3.13 o 
   0   9  11        7.84        2.32      2.87 o 
   1   9  11       12.49       12.39      2.70 o 
   2   9  11       15.01       19.74      3.00 o 
   3   9  11        2.76        4.37      2.57 o 
   4   9  11       10.79        6.02      3.53 o 
   5   9  11       60.71       55.48      4.14 o 
   6   9  11       25.69       22.27      3.39 o 
   7   9  11       55.02       55.31      9.62 o 
   8   9  11       70.61       67.18      4.74 o 
   1  10  11       13.06       34.09      5.52 o 
   2  10  11        0.96       -1.81      2.78 o 
   3  10  11       26.45       30.60      5.22 o 
   4  10  11       10.75        8.07      3.55 o 
   5  10  11        5.25        3.37      3.23 o 
   6  10  11       15.18       15.55      3.49 o 
   7  10  11        8.80       13.16      4.80 o 
  -6  -9  12        0.24        1.97      3.58 o 
  -5  -9  12        2.97        7.40      3.55 o 
  -4  -9  12        6.42        8.88      3.56 o 
  -3  -9  12        0.39       -1.61      3.19 o 
  -2  -9  12        0.52       -1.15      3.07 o 
  -1  -9  12        6.26       12.63      3.64 o 
   0  -9  12       21.61       20.03      5.24 o 
  -7  -8  12        1.80        6.90      4.50 o 
  -6  -8  12       11.62       15.97      3.69 o 
  -5  -8  12        4.00        3.88      3.55 o 
  -4  -8  12        6.18        3.88      3.15 o 
  -3  -8  12       23.44       20.47      3.41 o 
  -2  -8  12       69.21       77.52      4.86 o 
  -1  -8  12       55.15       54.61      4.29 o 
   0  -8  12       17.21       17.15      4.60 o 
   1  -8  12        4.53        6.59      3.55 o 
   2  -8  12       56.38       49.77      4.86 o 
  -7  -7  12       26.05       25.66      4.90 o 
  -6  -7  12       25.95       21.00      5.09 o 
  -5  -7  12       46.68       57.99      4.22 o 
  -4  -7  12      123.61      121.90      5.52 o 
  -3  -7  12       46.42       46.65      3.89 o 
  -2  -7  12       40.65       42.01      6.63 o 
  -1  -7  12       41.64       37.85      3.71 o 
   0  -7  12       47.94       58.70      4.14 o 
   1  -7  12       19.53       13.85      3.27 o 
   2  -7  12       10.74       11.28      3.40 o 
   3  -7  12        9.36        9.06      3.50 o 
  -8  -6  12       14.15       35.58      7.70 o 
  -7  -6  12        0.75        4.50      5.34 o 
  -6  -6  12        4.84        8.37      3.09 o 
  -5  -6  12       46.99       53.37      4.02 o 
  -4  -6  12       47.99       41.33      3.74 o 
  -3  -6  12       26.77       23.20      5.09 o 
  -2  -6  12       94.20      103.41      9.62 o 
  -1  -6  12      148.58      139.64      5.26 o 
   0  -6  12       33.56       27.78      3.09 o 
   1  -6  12       27.61       33.06      7.16 o 
   2  -6  12       10.67       18.95      3.40 o 
   3  -6  12       82.91       86.95      5.12 o 
   4  -6  12        4.20        5.81      3.44 o 
  -8  -5  12       15.52       13.00      3.42 o 
  -7  -5  12       21.15       23.73      3.19 o 
  -6  -5  12      161.57      154.25      3.99 o 
  -5  -5  12       16.73       20.08      2.35 o 
  -4  -5  12       72.74       61.86      3.93 o 
  -3  -5  12      271.01      274.01      6.46 o 
  -2  -5  12      101.88       95.31      5.81 o 
  -1  -5  12       12.02       10.01      3.28 o 
   0  -5  12       20.31       12.59      2.74 o 
   1  -5  12        5.19       11.20      2.98 o 
   2  -5  12       24.33       19.67      3.02 o 
   3  -5  12       28.55       33.34      4.70 o 
   4  -5  12       14.86       15.54      5.84 o 
   5  -5  12       79.57       69.42      4.87 o 
  -8  -4  12       22.07       23.12      4.25 o 
  -7  -4  12       41.27       38.73      3.73 o 
  -6  -4  12       18.88       15.99      2.14 o 
  -5  -4  12       84.27       93.08      3.97 o 
  -4  -4  12       90.49       84.51      2.81 o 
  -3  -4  12        0.64       -1.57      1.57 o 
  -2  -4  12        1.88        1.80      4.45 o 
  -1  -4  12       18.56       23.75      2.79 o 
   0  -4  12       76.71       85.02      4.14 o 
   1  -4  12       89.53       71.93      3.83 o 
   2  -4  12      124.81      142.74      6.31 o 
   3  -4  12       21.10       19.49      3.07 o 
   4  -4  12       65.90       49.17      4.87 o 
   5  -4  12        4.85        7.19      3.00 o 
   6  -4  12        0.21       -2.56      3.12 o 
  -8  -3  12        0.68        3.46      3.13 o 
  -7  -3  12       17.08       16.83      3.32 o 
  -6  -3  12        8.78        6.40      2.61 o 
  -5  -3  12      195.12      201.34      6.32 o 
  -4  -3  12      252.41      257.13      4.39 o 
  -3  -3  12      269.75      280.21      4.28 o 
  -2  -3  12      654.16      601.76      6.59 o 
  -1  -3  12      238.95      236.72      8.38 o 
   0  -3  12      127.66      116.97      4.25 o 
   1  -3  12      363.94      359.23      6.95 o 
   2  -3  12      269.85      282.03      6.68 o 
   3  -3  12        8.27        6.25      2.81 o 
   4  -3  12        1.20        0.15      3.11 o 
   5  -3  12        0.91        2.90      2.63 o 
   6  -3  12       74.57       80.97      7.21 o 
   7  -3  12        3.49        4.18      3.06 o 
  -8  -2  12        9.26       16.32      3.83 o 
  -7  -2  12       13.86       15.09      3.27 o 
  -6  -2  12        0.33        0.32      2.78 o 
  -5  -2  12       90.02       91.31      4.21 o 
  -4  -2  12      136.89      138.91      3.40 o 
  -3  -2  12      114.69      118.45      3.06 o 
  -2  -2  12       55.69       54.74      2.85 o 
  -1  -2  12      758.36      740.89      8.45 o 
   0  -2  12      101.52      111.34      2.70 o 
   1  -2  12      113.50      114.58      2.45 o 
   2  -2  12      332.47      330.49      7.92 o 
   3  -2  12      144.32      149.40      3.15 o 
   4  -2  12      310.29      319.20      4.87 o 
   5  -2  12      182.04      174.56      3.97 o 
   6  -2  12       18.27       27.10      2.36 o 
   7  -2  12        4.20        6.84      2.84 o 
  -8  -1  12        4.40        5.20      3.60 o 
  -7  -1  12        0.81       -1.76      3.53 o 
  -6  -1  12        4.64        1.36      5.12 o 
  -5  -1  12       32.54       31.59      3.14 o 
  -4  -1  12      119.92      113.06      3.11 o 
  -3  -1  12        0.59       -0.12      1.29 o 
  -2  -1  12        0.89        0.88      1.19 o 
  -1  -1  12      678.23      668.64      7.07 o 
   0  -1  12      767.85      730.80      7.41 o 
   1  -1  12      493.69      525.18      5.88 o 
   2  -1  12      508.53      451.72      5.43 o 
   3  -1  12      321.66      329.20      6.52 o 
   4  -1  12      325.77      315.80      6.43 o 
   5  -1  12      170.37      182.56      3.88 o 
   6  -1  12       45.15       47.39      2.66 o 
   7  -1  12       17.49       19.66      2.78 o 
   8  -1  12        4.34        9.04      2.37 o 
  -7   0  12        0.11        4.21      3.98 o 
  -6   0  12       27.10       22.26      3.40 o 
  -5   0  12       77.36       80.92     12.20 o 
  -4   0  12       16.22       17.61      2.72 o 
  -3   0  12       17.11       20.24      2.90 o 
  -2   0  12      232.10      247.41      3.93 o 
  -1   0  12      513.25      543.38      6.19 o 
   0   0  12      448.64      416.16      5.03 o 
   1   0  12       55.08       53.24      3.73 o 
   2   0  12      498.98      525.14      5.97 o 
   3   0  12      199.18      210.23      3.66 o 
   4   0  12        6.88        7.23      1.53 o 
   5   0  12       55.64       54.87      2.58 o 
   6   0  12        4.69        6.47      1.76 o 
   7   0  12       45.47       52.86      2.83 o 
   8   0  12       53.73       63.78      3.90 o 
  -7   1  12       29.03       25.58      3.90 o 
  -6   1  12       58.37       49.31      4.19 o 
  -5   1  12       34.02       25.94      3.34 o 
  -4   1  12      147.17      129.73      4.78 o 
  -3   1  12      109.23      109.08      2.98 o 
  -2   1  12      257.91      266.30      4.03 o 
  -1   1  12      512.50      455.19      5.53 o 
   0   1  12      307.15      319.94      6.89 o 
   1   1  12      229.19      229.14      3.54 o 
   2   1  12      145.22      135.60      4.33 o 
   3   1  12       42.16       57.24      2.31 o 
   4   1  12       33.72       38.49      1.98 o 
   5   1  12      231.18      238.27      4.13 o 
   6   1  12       17.51       15.78      1.91 o 
   7   1  12       25.30       33.36      4.38 o 
   8   1  12       58.50       70.90      7.38 o 
   9   1  12       69.89       82.43      4.39 o 
  -6   2  12        2.64       -2.90      2.90 o 
  -5   2  12       93.96       88.17      4.81 o 
  -4   2  12       43.99       34.51      3.56 o 
  -3   2  12        2.69        3.59      2.35 o 
  -2   2  12       51.92       44.11      3.77 o 
  -1   2  12      405.59      424.93      5.34 o 
   0   2  12      380.27      440.47      5.36 o 
   1   2  12      238.92      223.12      3.64 o 
   2   2  12      139.81      173.47      3.24 o 
   3   2  12      537.84      498.15      5.76 o 
   4   2  12        2.25        2.48      1.24 o 
   5   2  12       33.52       31.64      1.89 o 
   6   2  12      125.76      112.14      3.14 o 
   7   2  12       17.53       12.21      2.53 o 
   8   2  12       67.50       72.54      3.82 o 
   9   2  12       34.91       42.94      3.72 o 
  -6   3  12        9.51        8.84      3.38 o 
  -5   3  12      117.11      105.07      9.82 o 
  -4   3  12       18.00       13.20      3.06 o 
  -3   3  12      430.06      427.63      8.82 o 
  -2   3  12       85.37       86.12      5.99 o 
  -1   3  12       51.69       56.97      3.06 o 
   0   3  12        4.78        1.08      1.46 o 
   1   3  12       52.82       52.14      2.66 o 
   2   3  12      598.70      605.12      6.74 o 
   3   3  12      156.57      126.83      2.73 o 
   4   3  12       22.42       21.23      2.46 o 
   5   3  12      344.46      297.50      5.89 o 
   6   3  12      344.11      320.33     10.39 o 
   7   3  12      131.91      115.99      4.34 o 
   8   3  12       85.73       77.62      4.02 o 
   9   3  12      147.71      185.02      5.89 o 
  -5   4  12       38.02       28.95      3.84 o 
  -4   4  12       28.32       30.06      3.75 o 
  -3   4  12        7.13        5.25      2.69 o 
  -2   4  12      109.78      105.39      4.40 o 
  -1   4  12       50.70       49.37      2.32 o 
   0   4  12       15.42       18.31      1.75 o 
   1   4  12       11.09       11.10      1.98 o 
   2   4  12      194.83      181.47      5.05 o 
   3   4  12      666.14      668.50      7.02 o 
   4   4  12     1470.40     1449.67     16.50 o 
   5   4  12      109.82      100.56      3.87 o 
   6   4  12       42.47       48.33      3.23 o 
   7   4  12       14.51       18.32      2.74 o 
   8   4  12       27.29       29.36      3.20 o 
   9   4  12        8.84       15.67      3.07 o 
  -5   5  12        0.96       -1.12      3.05 o 
  -4   5  12       59.48       60.47      4.53 o 
  -3   5  12       16.67       12.65      2.93 o 
  -2   5  12      161.27      163.89     12.80 o 
  -1   5  12       22.08       20.02      1.89 o 
   0   5  12       60.11       55.45      3.42 o 
   1   5  12       49.13       46.46      2.34 o 
   2   5  12      396.07      390.36      5.50 o 
   3   5  12      214.26      225.18      5.32 o 
   4   5  12       42.15       32.78      2.82 o 
   5   5  12       21.67       24.79      2.82 o 
   6   5  12       58.92       63.54      3.62 o 
   7   5  12       27.06       22.59      2.92 o 
   8   5  12        1.18        4.75      2.38 o 
   9   5  12        9.36       14.85      3.11 o 
  -4   6  12       20.18       17.84      3.90 o 
  -3   6  12       26.23       22.95      3.62 o 
  -2   6  12       39.39       26.52      3.36 o 
  -1   6  12       38.50       39.52      3.48 o 
   0   6  12       39.89       44.82      2.45 o 
   1   6  12       35.98       48.86      2.48 o 
   2   6  12       91.35       94.02      3.23 o 
   3   6  12       46.75       54.39      3.27 o 
   4   6  12      270.22      268.76      5.95 o 
   5   6  12      189.28      198.03      5.25 o 
   6   6  12       49.46       40.18      3.34 o 
   7   6  12       14.99       15.38      2.76 o 
   8   6  12       12.12       13.18      2.98 o 
   9   6  12        2.06        2.27      2.64 o 
  -3   7  12       11.83        9.06      4.90 o 
  -2   7  12       27.63       25.33      3.53 o 
  -1   7  12      136.29      150.76      5.49 o 
   0   7  12       74.96       81.19      5.47 o 
   1   7  12       98.82      105.15      3.66 o 
   2   7  12       44.40       49.54      3.29 o 
   3   7  12      190.71      187.30      5.38 o 
   4   7  12      113.42      105.10      4.25 o 
   5   7  12      122.34      119.26      8.65 o 
   6   7  12      167.57      163.67      6.46 o 
   7   7  12        9.13        5.76      2.66 o 
   8   7  12        3.08       -0.53      4.13 o 
   9   7  12        0.41       -1.88      3.21 o 
  -2   8  12        0.46       -0.10      3.01 o 
  -1   8  12       10.38        6.63      3.13 o 
   0   8  12       28.06       30.56      3.48 o 
   1   8  12       14.97       12.47      2.44 o 
   2   8  12      176.66      169.60      5.23 o 
   3   8  12       75.02       66.88      9.09 o 
   4   8  12       25.86       20.46      3.01 o 
   5   8  12      225.09      232.47      6.35 o 
   6   8  12       63.60       68.40      4.21 o 
   7   8  12       85.16       98.50      4.83 o 
   8   8  12       21.46       18.43      3.33 o 
   0   9  12       21.54       18.59      4.47 o 
   1   9  12       14.52       14.96      4.08 o 
   2   9  12       13.02       18.11      3.04 o 
   3   9  12        8.41       12.13      3.02 o 
   4   9  12       31.04       34.95      3.63 o 
   5   9  12        9.01       10.38      3.11 o 
   6   9  12       18.09       14.93      3.16 o 
   7   9  12       42.22       37.49      3.81 o 
   8   9  12       86.02       86.23      6.81 o 
   2  10  12        0.33       -2.27      2.78 o 
   3  10  12       27.88       29.08      3.77 o 
   4  10  12        0.90        3.33      2.93 o 
   5  10  12        8.43        4.32      3.13 o 
   6  10  12       35.38       31.39      3.97 o 
   7  10  12       14.99       12.93      4.27 o 
  -5  -9  13        5.61       13.62      3.69 o 
  -4  -9  13        1.79        4.14      3.53 o 
  -3  -9  13        1.69       -1.99      3.60 o 
  -2  -9  13        5.28        1.23      3.32 o 
  -1  -9  13       29.56       24.63      4.08 o 
  -6  -8  13       21.93       27.65      4.12 o 
  -5  -8  13        7.79       14.11      3.63 o 
  -4  -8  13        6.24        5.44      3.31 o 
  -3  -8  13       21.07       21.49      6.21 o 
  -2  -8  13       32.32       27.47      3.68 o 
  -1  -8  13       39.81       27.84      3.87 o 
   0  -8  13       15.53       20.06      3.67 o 
   1  -8  13       63.46       57.68      4.81 o 
  -7  -7  13        8.38        7.94      5.12 o 
  -6  -7  13       11.83       14.87      3.69 o 
  -5  -7  13        7.14        4.84      5.52 o 
  -4  -7  13       86.44       75.34      5.04 o 
  -3  -7  13       10.52        3.33      3.01 o 
  -2  -7  13       18.27       18.36      3.16 o 
  -1  -7  13       45.99       38.88      3.71 o 
   0  -7  13       74.92       62.96      4.56 o 
   1  -7  13       34.81       43.03      5.37 o 
   2  -7  13       99.77       90.26      5.36 o 
   3  -7  13        3.11       -0.74      4.05 o 
  -7  -6  13        5.54       14.46      6.26 o 
  -6  -6  13        2.94        7.40      3.22 o 
  -5  -6  13       47.75       49.07      4.04 o 
  -4  -6  13       61.88       56.03      4.97 o 
  -3  -6  13       43.01       38.74      4.22 o 
  -2  -6  13       69.43       73.98      8.52 o 
  -1  -6  13       59.00       45.92      3.59 o 
   0  -6  13       44.05       42.60      3.78 o 
   1  -6  13        0.72        0.04      3.11 o 
   2  -6  13      226.03      220.89      6.65 o 
   3  -6  13       31.12       29.26      6.68 o 
   4  -6  13       31.19       29.36      4.11 o 
  -8  -5  13        1.36        9.86      5.52 o 
  -7  -5  13       17.10       18.92      3.26 o 
  -6  -5  13       29.63       24.09      2.40 o 
  -5  -5  13       52.66       62.08      6.73 o 
  -4  -5  13       60.15       57.83      3.98 o 
  -3  -5  13       96.10       92.76      6.71 o 
  -2  -5  13       14.95       13.23      2.91 o 
  -1  -5  13        9.93        7.56      2.57 o 
   0  -5  13        0.54       -1.06      4.25 o 
   1  -5  13        0.50       -0.15      2.44 o 
   2  -5  13       16.97       20.69      3.25 o 
   3  -5  13       32.29       28.28      3.67 o 
   4  -5  13       34.36       32.82      3.94 o 
   5  -5  13       42.99       45.02      4.40 o 
  -8  -4  13       30.74       27.77      5.09 o 
  -7  -4  13       24.57       27.41      5.27 o 
  -6  -4  13       21.96       32.55      3.28 o 
  -5  -4  13       94.60       94.49      4.49 o 
  -4  -4  13      112.98      119.48      5.11 o 
  -3  -4  13        5.11        1.31      2.33 o 
  -2  -4  13       26.23       16.82      3.75 o 
  -1  -4  13      358.71      331.38      9.69 o 
   0  -4  13      112.74      116.24      4.84 o 
   1  -4  13       54.78       69.37      3.86 o 
   2  -4  13       74.16       80.96      5.74 o 
   3  -4  13      181.74      183.26      6.39 o 
   4  -4  13        2.59        4.04      2.75 o 
   5  -4  13       38.46       37.93      3.89 o 
   6  -4  13        0.15        5.47      3.26 o 
  -8  -3  13        6.95       10.65      6.21 o 
  -7  -3  13        7.72        7.66      3.00 o 
  -6  -3  13       30.74       31.74      3.32 o 
  -5  -3  13       15.85       15.31      2.79 o 
  -4  -3  13       71.37       73.98      3.39 o 
  -3  -3  13      625.73      587.43      8.13 o 
  -2  -3  13      779.43      822.59      8.50 o 
  -1  -3  13      278.51      254.44      5.84 o 
   0  -3  13       10.37       14.44      2.48 o 
   1  -3  13        0.96       -0.59      2.18 o 
   2  -3  13       34.20       35.83      3.15 o 
   3  -3  13       18.72       21.13      2.79 o 
   4  -3  13       38.00       40.66      3.58 o 
   5  -3  13      125.56      116.87      5.05 o 
   6  -3  13       45.89       45.25      4.12 o 
  -8  -2  13        5.49       13.38      3.72 o 
  -7  -2  13       48.58       43.99      4.18 o 
  -6  -2  13       70.10       68.77      4.30 o 
  -5  -2  13       34.20       38.37      3.38 o 
  -4  -2  13      176.08      164.47      3.76 o 
  -3  -2  13      169.12      153.81      5.30 o 
  -2  -2  13       79.45       92.45      2.81 o 
  -1  -2  13      170.76      170.51      3.14 o 
   0  -2  13       24.44       25.90      1.61 o 
   1  -2  13      203.11      196.03      4.40 o 
   2  -2  13      495.62      476.60     10.64 o 
   3  -2  13       80.31       83.85      2.63 o 
   4  -2  13      764.29      761.04      8.84 o 
   5  -2  13       77.14       91.27      3.39 o 
   6  -2  13       50.59       49.57      3.86 o 
   7  -2  13        2.21        6.75      3.00 o 
  -7  -1  13        7.37        3.44      4.97 o 
  -6  -1  13       23.69       20.19      3.25 o 
  -5  -1  13        7.59        9.39      2.55 o 
  -4  -1  13       62.23       62.38      2.72 o 
  -3  -1  13       17.32       11.74      1.64 o 
  -2  -1  13       88.00       83.94      2.60 o 
  -1  -1  13      194.66      199.71      3.49 o 
   0  -1  13      310.41      332.70      4.48 o 
   1  -1  13      803.13      759.86      7.89 o 
   2  -1  13      956.98      987.20      9.66 o 
   3  -1  13      271.70      270.66      4.27 o 
   4  -1  13       25.61       28.90      3.43 o 
   5  -1  13        3.39        4.15      1.73 o 
   6  -1  13      208.78      206.26      6.86 o 
   7  -1  13        4.88        6.72      2.11 o 
   8  -1  13        4.86       15.54      2.42 o 
  -7   0  13       17.21       18.11      9.67 o 
  -6   0  13        0.32       -1.88      4.77 o 
  -5   0  13       15.24       14.31      3.33 o 
  -4   0  13        3.83        3.04      2.20 o 
  -3   0  13      111.62      110.88      3.02 o 
  -2   0  13       17.54       15.81      1.74 o 
  -1   0  13      132.42      129.08      4.14 o 
   0   0  13      307.75      337.32      5.25 o 
   1   0  13       69.92       58.32      2.38 o 
   2   0  13     1220.27     1246.13     11.59 o 
   3   0  13       16.40        8.82      1.57 o 
   4   0  13        1.70        2.87      1.53 o 
   5   0  13      198.55      219.07      4.21 o 
   6   0  13        0.68        2.22      1.70 o 
   7   0  13       39.72       45.99      3.75 o 
   8   0  13       19.40       22.46      3.50 o 
  -7   1  13        1.93       -0.56      3.07 o 
  -6   1  13        2.75        2.96      3.04 o 
  -5   1  13        1.02        1.68      2.58 o 
  -4   1  13       74.74       77.68      5.79 o 
  -3   1  13       11.95       14.63      2.48 o 
  -2   1  13        4.20        6.19      1.49 o 
  -1   1  13      719.99      745.35      8.09 o 
   0   1  13      639.35      646.85     10.98 o 
   1   1  13      249.60      254.36      3.97 o 
   2   1  13       61.91       53.72      2.32 o 
   3   1  13      164.44      138.69      3.11 o 
   4   1  13      201.26      183.78      3.61 o 
   5   1  13       20.19       21.08      1.89 o 
   6   1  13        3.31        7.23      2.97 o 
   7   1  13       25.07       23.10      3.78 o 
   8   1  13       66.05       73.43      4.11 o 
  -6   2  13       20.30       19.24      3.61 o 
  -5   2  13        9.39        7.41      8.92 o 
  -4   2  13       76.29       79.54      4.22 o 
  -3   2  13        6.66        2.71      2.22 o 
  -2   2  13      209.60      202.95      3.70 o 
  -1   2  13      506.60      528.34      6.29 o 
   0   2  13      584.28      541.13      7.97 o 
   1   2  13      142.48      151.33      3.47 o 
   2   2  13      173.02      160.98      3.26 o 
   3   2  13      551.78      543.45      6.31 o 
   4   2  13       14.01       16.72      1.64 o 
   5   2  13      177.21      155.84      3.41 o 
   6   2  13      184.77      200.13     11.36 o 
   7   2  13       32.86       29.16      3.00 o 
   8   2  13       71.86       78.64      6.44 o 
   9   2  13        0.22        5.68      2.81 o 
  -6   3  13       18.69       17.14      4.10 o 
  -5   3  13        1.95        1.33      3.02 o 
  -4   3  13       19.28       13.97      3.03 o 
  -3   3  13      209.26      210.83     11.80 o 
  -2   3  13       49.21       41.73      3.29 o 
  -1   3  13       34.19       22.39      2.13 o 
   0   3  13       49.36       51.36      2.32 o 
   1   3  13       44.23       52.25      2.27 o 
   2   3  13      433.65      380.27      5.13 o 
   3   3  13       17.48       28.45      1.75 o 
   4   3  13      302.01      294.19      5.19 o 
   5   3  13      535.48      506.25     12.42 o 
   6   3  13       83.39       71.01      3.75 o 
   7   3  13      131.52      119.26      4.44 o 
   8   3  13       57.09       56.71      3.81 o 
   9   3  13      126.64      139.79      5.29 o 
  -5   4  13       36.25       38.05      6.98 o 
  -4   4  13       12.41        8.63      5.29 o 
  -3   4  13       17.86       18.04      3.10 o 
  -2   4  13       13.15        9.28      2.62 o 
  -1   4  13       52.64       54.85      2.42 o 
   0   4  13       75.14       80.73      2.72 o 
   1   4  13       78.78       81.17      3.00 o 
   2   4  13        6.18        9.02      1.74 o 
   3   4  13      745.53      738.76      7.77 o 
   4   4  13      173.76      165.72      4.67 o 
   5   4  13       57.74       56.77      4.55 o 
   6   4  13      106.87       79.40      3.79 o 
   7   4  13        0.83        0.69      2.20 o 
   8   4  13       27.80       34.47      4.00 o 
   9   4  13      114.84      135.10      5.38 o 
  -4   5  13        2.24        0.68      2.90 o 
  -3   5  13       83.74       77.37      4.56 o 
  -2   5  13       82.95       93.83      8.15 o 
  -1   5  13       17.52       16.77      2.86 o 
   0   5  13       40.78       36.95      2.53 o 
   1   5  13       66.49       75.80      2.81 o 
   2   5  13      151.15      154.67      4.36 o 
   3   5  13       13.52       10.46      2.25 o 
   4   5  13      151.37      151.68      4.67 o 
   5   5  13       61.80       68.59      6.04 o 
   6   5  13      167.80      156.26      4.96 o 
   7   5  13       20.28       22.08      2.86 o 
   8   5  13       20.52       21.30      3.12 o 
   9   5  13      100.84      127.09      5.29 o 
  -3   6  13       34.16       30.65      3.79 o 
  -2   6  13        0.80       -1.87      2.74 o 
  -1   6  13       58.19       57.27      3.95 o 
   0   6  13       15.39       18.38      2.07 o 
   1   6  13        2.55        1.22      1.56 o 
   2   6  13       23.30       27.34      2.28 o 
   3   6  13       70.49       72.84      4.22 o 
   4   6  13      756.94      742.49     10.70 o 
   5   6  13       64.92       49.24      3.78 o 
   6   6  13       53.31       53.69      6.16 o 
   7   6  13       36.76       46.36      7.13 o 
   8   6  13       27.44       23.89      3.20 o 
   9   6  13        0.39        3.20      2.90 o 
  -2   7  13       42.55       41.56      4.19 o 
  -1   7  13       51.18       52.23      6.56 o 
   0   7  13       70.64       68.58      4.29 o 
   1   7  13       43.87       38.23      2.59 o 
   2   7  13      243.44      227.76      5.62 o 
   3   7  13      285.39      290.37      6.47 o 
   4   7  13       93.29       96.69      4.32 o 
   5   7  13       53.24       50.18      3.66 o 
   6   7  13       93.40       97.78      4.40 o 
   7   7  13       18.69       13.13      3.63 o 
   8   7  13        2.01        2.47      2.85 o 
   9   7  13       21.39       28.00      3.78 o 
  -1   8  13        0.89       -6.56      6.56 o 
   0   8  13       21.95       20.86      3.47 o 
   1   8  13       29.02       26.46      2.88 o 
   2   8  13       97.99       94.22      4.38 o 
   3   8  13       37.89       46.85      3.64 o 
   4   8  13       70.41       70.96      5.42 o 
   5   8  13      162.67      174.09      5.65 o 
   6   8  13       51.81       52.53      4.10 o 
   7   8  13       54.90       55.03      4.26 o 
   8   8  13       32.99       31.16      5.54 o 
   0   9  13       18.51       17.00      4.47 o 
   1   9  13       18.69       14.06      3.93 o 
   2   9  13        8.21        9.28      2.89 o 
   3   9  13       76.17      102.51      5.21 o 
   4   9  13       17.52       14.80      4.60 o 
   5   9  13       10.13        7.93      3.83 o 
   6   9  13       12.44        9.03      3.24 o 
   7   9  13       25.49       29.54      3.90 o 
   2  10  13        5.05        5.70      3.17 o 
   3  10  13        4.19        1.25      4.20 o 
   4  10  13        0.30        2.11      3.01 o 
   5  10  13       31.09       30.08      6.34 o 
   6  10  13       33.01       29.70      4.03 o 
  -4  -9  14        7.12        8.96      3.72 o 
  -3  -9  14        7.59        7.05      3.50 o 
  -2  -9  14       39.65       38.62      6.71 o 
  -6  -8  14       11.48       12.82      3.87 o 
  -5  -8  14        4.73       12.50      5.09 o 
  -4  -8  14       13.84       17.82      3.65 o 
  -3  -8  14        8.80        2.86      3.20 o 
  -2  -8  14       11.06       20.51      8.42 o 
  -1  -8  14       70.30       61.10      4.79 o 
   0  -8  14       43.70       47.96      4.64 o 
   1  -8  14       61.81       60.10      4.99 o 
  -7  -7  14       15.87       15.01      3.75 o 
  -6  -7  14        0.15        3.92      6.24 o 
  -5  -7  14       17.71       17.95      3.61 o 
  -4  -7  14       28.67       30.10      3.86 o 
  -3  -7  14        8.32        9.98      3.25 o 
  -2  -7  14       11.15       10.26      3.04 o 
  -1  -7  14      173.19      162.66      7.75 o 
   0  -7  14       49.70       46.88      4.33 o 
   1  -7  14      181.97      165.97      6.29 o 
   2  -7  14       20.10       19.83      3.93 o 
  -7  -6  14        4.21        9.49      6.01 o 
  -6  -6  14       12.46       15.89      3.56 o 
  -5  -6  14       12.86       18.42      4.75 o 
  -4  -6  14       14.47       15.78      3.28 o 
  -3  -6  14       28.33       32.14      3.59 o 
  -2  -6  14       24.58       20.20      3.22 o 
  -1  -6  14        5.98        6.04      2.66 o 
   0  -6  14       10.39        8.41      3.07 o 
   1  -6  14      120.00      117.14      5.53 o 
   2  -6  14      234.67      236.19      7.06 o 
   3  -6  14       45.52       44.47      4.46 o 
   4  -6  14        9.91        8.01      3.67 o 
  -7  -5  14       18.17       32.60      7.45 o 
  -6  -5  14       63.17       61.74      4.25 o 
  -5  -5  14        3.97        6.66      2.95 o 
  -4  -5  14       64.13       63.46      4.13 o 
  -3  -5  14       27.61       22.34      3.30 o 
  -2  -5  14        1.83        1.05      2.51 o 
  -1  -5  14        0.69       -0.87      2.45 o 
   0  -5  14       34.50       34.69      3.56 o 
   1  -5  14        1.30        3.27      2.70 o 
   2  -5  14      350.54      311.41     15.13 o 
   3  -5  14       15.60       14.80      3.29 o 
   4  -5  14       41.84       35.73      4.11 o 
   5  -5  14        0.13        0.54      3.28 o 
  -7  -4  14        2.20        0.41      3.08 o 
  -6  -4  14        1.03        1.32      3.60 o 
  -5  -4  14       72.55       80.27      5.11 o 
  -4  -4  14      127.77      120.09      3.34 o 
  -3  -4  14        7.44        1.58      2.60 o 
  -2  -4  14       70.40       78.48      5.04 o 
  -1  -4  14      122.89      115.68      4.82 o 
   0  -4  14      122.47      126.14      5.10 o 
   1  -4  14       33.27       38.88      4.05 o 
   2  -4  14      176.03      175.82      5.84 o 
   3  -4  14       33.37       35.50      3.75 o 
   4  -4  14       26.06       19.34      3.36 o 
   5  -4  14        3.45        7.03      6.16 o 
  -7  -3  14        3.98        1.40      4.00 o 
  -6  -3  14        3.97        4.25      4.60 o 
  -5  -3  14      115.40      129.44      6.68 o 
  -4  -3  14      195.36      189.94      4.01 o 
  -3  -3  14      808.60      790.33      8.95 o 
  -2  -3  14      369.68      354.03      4.87 o 
  -1  -3  14      120.31      121.00      2.73 o 
   0  -3  14        8.38        5.05      2.48 o 
   1  -3  14       15.61       17.07      3.08 o 
   2  -3  14        3.28        1.22      2.25 o 
   3  -3  14       12.28        8.02      2.77 o 
   4  -3  14        4.09        6.41      2.73 o 
   5  -3  14       91.20       94.29      4.97 o 
   6  -3  14       16.13       17.78      3.55 o 
  -7  -2  14       18.24       20.69      3.60 o 
  -6  -2  14       28.83       30.01      3.55 o 
  -5  -2  14      101.89      112.82      4.65 o 
  -4  -2  14      242.32      229.37      4.37 o 
  -3  -2  14        9.64       15.22      1.83 o 
  -2  -2  14        4.04        5.36      1.50 o 
  -1  -2  14      713.69      672.00      7.29 o 
   0  -2  14      195.24      180.67      3.44 o 
   1  -2  14       82.85       79.53      2.61 o 
   2  -2  14      266.62      251.37      3.92 o 
   3  -2  14      615.54      607.68      7.04 o 
   4  -2  14      244.69      269.60      9.44 o 
   5  -2  14      327.50      293.71      8.95 o 
   6  -2  14       33.59       36.60      3.70 o 
   7  -2  14        4.91        4.88      3.13 o 
  -7  -1  14        4.02        3.83      4.42 o 
  -6  -1  14        2.01        4.31      3.50 o 
  -5  -1  14        5.57        4.07      3.63 o 
  -4  -1  14        1.03        2.43      1.60 o 
  -3  -1  14       10.24       11.37      1.73 o 
  -2  -1  14      331.97      354.98      5.89 o 
  -1  -1  14      277.67      251.76      8.75 o 
   0  -1  14      236.36      269.89      4.12 o 
   1  -1  14       61.69       78.69      5.68 o 
   2  -1  14      155.86      163.49      6.18 o 
   3  -1  14      102.32       95.71      4.51 o 
   4  -1  14       67.23       64.85      3.43 o 
   5  -1  14      320.89      324.72      5.27 o 
   6  -1  14       92.24       99.47      4.67 o 
   7  -1  14        4.25        5.14      2.11 o 
  -7   0  14       32.43       36.53      4.27 o 
  -6   0  14       25.17       21.52      3.51 o 
  -5   0  14        2.77        4.31      3.65 o 
  -4   0  14       24.30       28.52      6.44 o 
  -3   0  14      124.08      123.03      3.20 o 
  -2   0  14        4.96        8.09      1.61 o 
  -1   0  14       43.46       41.33      2.11 o 
   0   0  14      105.21       97.30      2.75 o 
   1   0  14      183.41      177.84      3.58 o 
   2   0  14      516.14      503.78      6.70 o 
   3   0  14        2.49        3.63      1.57 o 
   4   0  14      586.00      591.80      7.12 o 
   5   0  14       13.88       23.19      2.07 o 
   6   0  14       65.16       59.98      2.88 o 
   7   0  14       17.39       16.17      2.22 o 
   8   0  14        2.98        7.32      2.59 o 
  -6   1  14        1.11        4.04      3.00 o 
  -5   1  14        0.52       -1.88      2.74 o 
  -4   1  14       38.21       33.83      3.36 o 
  -3   1  14       13.56       15.13      2.55 o 
  -2   1  14       86.01       87.43      4.51 o 
  -1   1  14      715.32      720.34      9.62 o 
   0   1  14      250.92      276.52      5.33 o 
   1   1  14      527.46      559.31      6.70 o 
   2   1  14      940.17      870.25     11.94 o 
   3   1  14      357.75      364.68      5.13 o 
   4   1  14       37.21       33.66      2.50 o 
   5   1  14      265.31      215.08      4.14 o 
   6   1  14      131.70      141.73      5.38 o 
   7   1  14        0.34        2.49      2.31 o 
   8   1  14        2.49       10.94      2.74 o 
  -6   2  14        0.41        1.25      3.16 o 
  -5   2  14       36.18       32.48      3.90 o 
  -4   2  14       32.12       27.20      3.35 o 
  -3   2  14      181.22      195.32      5.82 o 
  -2   2  14       97.28       99.16      3.44 o 
  -1   2  14       57.88       54.96      2.53 o 
   0   2  14      586.11      599.93      6.95 o 
   1   2  14      116.78      105.54      3.32 o 
   2   2  14     1407.60     1355.63     12.68 o 
   3   2  14      110.53      111.63      3.05 o 
   4   2  14        0.93       -0.36      1.40 o 
   5   2  14      379.13      401.69      5.52 o 
   6   2  14       36.90       38.24      3.13 o 
   7   2  14      100.01       98.39      6.29 o 
   8   2  14       26.04       29.61      5.27 o 
  -5   3  14        2.88       -0.51      7.28 o 
  -4   3  14       13.62        9.68      2.95 o 
  -3   3  14       45.55       47.53      3.86 o 
  -2   3  14       11.02        8.67      2.66 o 
  -1   3  14       58.39       59.10      4.05 o 
   0   3  14      153.89      158.68      3.62 o 
   1   3  14       38.69       32.87      2.04 o 
   2   3  14      304.93      334.85      4.99 o 
   3   3  14      704.81      680.02      7.51 o 
   4   3  14      375.37      354.79      4.89 o 
   5   3  14       82.39       73.55      4.57 o 
   6   3  14        2.67        3.85      3.16 o 
   7   3  14      114.47      103.55      4.33 o 
   8   3  14      168.98      177.02      6.88 o 
   9   3  14        7.19       10.86      2.97 o 
  -5   4  14        5.38        1.69      3.31 o 
  -4   4  14       11.19       17.61      5.32 o 
  -3   4  14       20.13       19.77      3.27 o 
  -2   4  14        9.08        7.89      2.65 o 
  -1   4  14       84.30       92.51      3.45 o 
   0   4  14      141.00      133.02      3.44 o 
   1   4  14       50.97       54.11      3.00 o 
   2   4  14        1.98        3.72      2.45 o 
   3   4  14      617.00      541.56      6.41 o 
   4   4  14        2.02        0.40      2.05 o 
   5   4  14      144.79      106.63      4.08 o 
   6   4  14      106.73      122.81     10.54 o 
   7   4  14       14.46       12.22      3.83 o 
   8   4  14      149.50      159.51      8.30 o 
   9   4  14       35.18       34.01      3.60 o 
  -4   5  14        3.22       -0.92      2.95 o 
  -3   5  14      108.12      100.93      5.03 o 
  -2   5  14       49.91       42.57      3.81 o 
  -1   5  14       20.27       19.77      2.96 o 
   0   5  14       19.54       24.09      2.07 o 
   1   5  14       32.66       31.09      2.62 o 
   2   5  14       11.95        9.16      1.88 o 
   3   5  14       26.85       22.13      2.58 o 
   4   5  14        1.48       -1.97      1.97 o 
   5   5  14       99.96       98.17      5.04 o 
   6   5  14      101.92      105.92      5.04 o 
   7   5  14       57.87       53.43      3.74 o 
   8   5  14       21.53       18.18      3.07 o 
   9   5  14       93.90      108.64     10.46 o 
  -3   6  14       21.88       21.06      6.76 o 
  -2   6  14        3.77       -2.30      5.72 o 
  -1   6  14       44.06       44.02      3.82 o 
   0   6  14       16.80       15.91      2.02 o 
   1   6  14        9.27       13.63      2.01 o 
   2   6  14        3.38        0.51      2.11 o 
   3   6  14      203.18      220.48      7.70 o 
   4   6  14      330.19      311.92      7.23 o 
   5   6  14       85.84       88.88      5.27 o 
   6   6  14      171.74      163.66      5.25 o 
   7   6  14       24.88       28.65      6.06 o 
   8   6  14        3.90        5.46      3.38 o 
   9   6  14       36.43       44.80      4.03 o 
  -2   7  14       26.48       25.44      3.69 o 
  -1   7  14       22.12       23.83      5.74 o 
   0   7  14       59.01       53.05      3.98 o 
   1   7  14       74.62       84.35      3.95 o 
   2   7  14      212.25      201.74      5.45 o 
   3   7  14       97.69      100.39      4.56 o 
   4   7  14        8.46        7.38      5.37 o 
   5   7  14       98.97      103.20      6.88 o 
   6   7  14      134.74      120.12      8.00 o 
   7   7  14        6.39        6.74      2.83 o 
   8   7  14       12.19       17.51      4.05 o 
  -1   8  14        1.04       -3.42      5.99 o 
   0   8  14       15.76       18.29      4.37 o 
   1   8  14       26.39       27.56      2.89 o 
   2   8  14       30.44       30.07      4.08 o 
   3   8  14       14.77       10.75      2.81 o 
   4   8  14      151.79      152.55      5.37 o 
   5   8  14       69.16       64.64      5.24 o 
   6   8  14       63.69       65.28      4.34 o 
   7   8  14       54.93       51.20      5.17 o 
   8   8  14       53.31       57.55      4.75 o 
   1   9  14        7.56        4.17      3.68 o 
   2   9  14       52.56       59.02      4.27 o 
   3   9  14       88.98       97.11     10.69 o 
   4   9  14       25.69       32.70      5.57 o 
   5   9  14        0.50        0.65      2.91 o 
   6   9  14        5.14        6.36      3.19 o 
   7   9  14       18.91       16.88      5.17 o 
   3  10  14        0.24       -0.99      2.93 o 
   4  10  14        2.92        5.50      8.57 o 
   5  10  14       32.51       31.72      6.36 o 
  -5  -8  15       25.75       29.52      7.21 o 
  -4  -8  15       18.32       18.41      5.19 o 
  -3  -8  15       18.66       14.84      3.79 o 
  -2  -8  15       53.60       39.63      5.81 o 
  -1  -8  15       44.92       52.79      4.72 o 
   0  -8  15       58.91       53.89      4.83 o 
  -6  -7  15        0.67        6.29      3.57 o 
  -5  -7  15       35.73       44.75      5.34 o 
  -4  -7  15       38.36       39.28      4.20 o 
  -3  -7  15        1.26       -0.02      2.94 o 
  -2  -7  15       74.58       77.69      4.87 o 
  -1  -7  15      112.62      106.54      6.26 o 
   0  -7  15      112.90       90.50      5.20 o 
   1  -7  15       58.66       63.37      4.97 o 
   2  -7  15        9.39       11.04      3.64 o 
  -7  -6  15       29.00       42.59      7.65 o 
  -6  -6  15        3.72        6.10      3.40 o 
  -5  -6  15        3.81        5.81      3.20 o 
  -4  -6  15       13.53       13.74      4.85 o 
  -3  -6  15        8.91        8.61      3.10 o 
  -2  -6  15       18.75       14.58      3.22 o 
  -1  -6  15       28.21       22.68      9.12 o 
   0  -6  15       59.03       62.37      4.45 o 
   1  -6  15      270.25      246.52      7.10 o 
   2  -6  15       34.64       35.67      4.10 o 
   3  -6  15       18.19       17.87      4.50 o 
  -7  -5  15       42.89       43.39      7.95 o 
  -6  -5  15        6.70       13.17      6.11 o 
  -5  -5  15        0.49        3.08      7.41 o 
  -4  -5  15        3.06        5.74      2.97 o 
  -3  -5  15        2.70        0.32      2.80 o 
  -2  -5  15       16.89       17.03      4.72 o 
  -1  -5  15      241.61      228.95      6.40 o 
   0  -5  15       21.80       22.06      3.28 o 
   1  -5  15      364.72      335.74      7.71 o 
   2  -5  15       61.38       63.11      4.48 o 
   3  -5  15       77.19       73.71      8.47 o 
   4  -5  15        6.73        5.47      3.43 o 
  -7  -4  15        1.13        1.33      3.68 o 
  -6  -4  15       16.13       17.48      3.03 o 
  -5  -4  15       14.16       12.45      2.08 o 
  -4  -4  15       37.60       29.01      3.44 o 
  -3  -4  15       31.01       36.01      3.51 o 
  -2  -4  15      133.58      125.01      5.17 o 
  -1  -4  15       19.24       24.40      3.23 o 
   0  -4  15       17.08       15.95      3.00 o 
   1  -4  15       51.50       59.08      3.96 o 
   2  -4  15      201.95      199.49     11.68 o 
   3  -4  15       39.37       34.27      3.71 o 
   4  -4  15        0.29        0.24      2.88 o 
   5  -4  15        2.91        5.86      3.68 o 
  -7  -3  15        5.67        6.45      4.27 o 
  -6  -3  15       83.12       92.66      4.70 o 
  -5  -3  15        1.83        3.12      2.29 o 
  -4  -3  15      204.11      198.99      4.27 o 
  -3  -3  15      733.50      727.73      8.26 o 
  -2  -3  15      210.40      181.47      4.56 o 
  -1  -3  15        8.50       10.50      2.78 o 
   0  -3  15       97.40       82.18      4.11 o 
   1  -3  15      199.51      202.70      5.75 o 
   2  -3  15      853.67      805.72     14.14 o 
   3  -3  15       22.83       29.17      3.26 o 
   4  -3  15      113.97      117.68      5.20 o 
   5  -3  15        7.23        6.65      3.12 o 
   6  -3  15        3.98        7.15      3.33 o 
  -7  -2  15        0.15        0.81      3.30 o 
  -6  -2  15        8.49       11.08      3.00 o 
  -5  -2  15       52.37       50.74      3.77 o 
  -4  -2  15      139.89      137.39      3.75 o 
  -3  -2  15       16.01       16.42      1.91 o 
  -2  -2  15       83.67       71.78      2.69 o 
  -1  -2  15      108.41      100.19      4.04 o 
   0  -2  15       34.87       39.62      2.04 o 
   1  -2  15      226.93      217.31      4.82 o 
   2  -2  15      219.57      230.97      6.66 o 
   3  -2  15      237.84      246.97      6.15 o 
   4  -2  15      326.36      287.88     13.07 o 
   5  -2  15       81.28       85.76      4.51 o 
   6  -2  15       56.13       56.51      4.32 o 
   7  -2  15        4.43       -0.63      3.00 o 
  -7  -1  15        2.66        4.24      3.38 o 
  -6  -1  15        3.03        2.45      2.72 o 
  -5  -1  15       46.08       50.75      5.12 o 
  -4  -1  15       35.78       39.73      4.42 o 
  -3  -1  15      239.25      230.94      4.32 o 
  -2  -1  15      202.02      209.20      4.00 o 
  -1  -1  15       48.07       45.85      2.64 o 
   0  -1  15      111.96      107.11      4.45 o 
   1  -1  15      333.85      344.47      6.58 o 
   2  -1  15       38.11       34.64      2.13 o 
   3  -1  15      164.67      173.19      3.69 o 
   4  -1  15        1.33        2.70      1.65 o 
   5  -1  15      205.58      189.92      4.19 o 
   6  -1  15       80.33       78.31      3.48 o 
   7  -1  15        1.01        1.76      2.92 o 
  -7   0  15       14.55        2.83      8.00 o 
  -6   0  15        1.70       -1.59      5.77 o 
  -5   0  15       10.09       12.73      4.40 o 
  -4   0  15       84.17       81.80      5.29 o 
  -3   0  15       39.68       42.80      3.54 o 
  -2   0  15       87.27       70.53      2.75 o 
  -1   0  15      414.30      381.29      5.37 o 
   0   0  15      195.70      175.17      3.51 o 
   1   0  15      193.18      190.73      3.82 o 
   2   0  15      577.53      578.90      6.91 o 
   3   0  15      120.83      114.91      5.20 o 
   4   0  15       11.77       13.28      1.90 o 
   5   0  15      178.56      170.91      3.94 o 
   6   0  15       43.14       48.37      2.84 o 
   7   0  15       19.20       23.44      5.14 o 
   8   0  15       32.01       31.98      4.95 o 
  -6   1  15        9.91       11.41      3.52 o 
  -5   1  15        9.18        8.48      3.11 o 
  -4   1  15        4.27        3.97      2.63 o 
  -3   1  15        0.89        2.13      2.81 o 
  -2   1  15      286.60      296.87      5.15 o 
  -1   1  15      747.61      711.10     12.20 o 
   0   1  15      672.58      704.68      7.83 o 
   1   1  15      306.71      283.41      4.58 o 
   2   1  15       90.57      101.34      4.82 o 
   3   1  15       71.54       66.24      2.76 o 
   4   1  15       16.31       10.72      1.77 o 
   5   1  15      171.26      189.74      4.06 o 
   6   1  15      107.65      108.35      4.43 o 
   7   1  15       14.60       19.32      5.91 o 
   8   1  15        4.16       10.01      2.81 o 
  -6   2  15        6.47        6.90      3.42 o 
  -5   2  15        1.67       -0.62      3.00 o 
  -4   2  15       45.39       47.78      4.06 o 
  -3   2  15      135.28      145.91      5.37 o 
  -2   2  15        8.53       10.16      1.65 o 
  -1   2  15        3.10        4.30      1.58 o 
   0   2  15      333.80      323.85      9.49 o 
   1   2  15      264.53      269.57      4.47 o 
   2   2  15      828.77      865.34     11.55 o 
   3   2  15        9.14        8.57      1.64 o 
   4   2  15      442.12      438.09      9.12 o 
   5   2  15      136.18      147.99      4.62 o 
   6   2  15      222.48      203.67      8.97 o 
   7   2  15       52.30       49.09      4.80 o 
   8   2  15        0.45        5.15      4.25 o 
  -5   3  15        3.83       -3.10      6.14 o 
  -4   3  15        2.59       -0.65      2.69 o 
  -3   3  15        5.48        3.89      2.66 o 
  -2   3  15        0.48       -1.81      2.26 o 
  -1   3  15      127.28      127.89      4.38 o 
   0   3  15       89.85       77.04      2.88 o 
   1   3  15      308.83      324.49      5.02 o 
   2   3  15     1455.19     1410.08     13.33 o 
   3   3  15     1029.88      970.64     10.25 o 
   4   3  15      427.59      420.91      7.33 o 
   5   3  15      102.25       88.09      3.98 o 
   6   3  15       57.47       69.48      3.91 o 
   7   3  15       29.63       25.05      3.21 o 
   8   3  15        8.82        8.31      2.86 o 
  -4   4  15        0.13        0.72      4.03 o 
  -3   4  15        3.14        2.43      2.78 o 
  -2   4  15        8.08       10.86      3.48 o 
  -1   4  15        9.04       10.24      1.76 o 
   0   4  15      132.25      133.60      3.59 o 
   1   4  15       22.13       22.46      2.03 o 
   2   4  15      329.82      305.19      7.57 o 
   3   4  15      100.33      128.62      5.27 o 
   4   4  15        1.43        1.54      2.09 o 
   5   4  15       49.97       61.00      5.19 o 
   6   4  15       17.37       19.36      2.76 o 
   7   4  15       17.80       20.69      2.97 o 
   8   4  15       54.16       53.89      4.02 o 
   9   4  15       84.66       95.23      5.03 o 
  -4   5  15       10.22       10.85      3.49 o 
  -3   5  15       85.64       86.05      4.90 o 
  -2   5  15       10.29       13.70      3.05 o 
  -1   5  15       13.04       15.84      3.08 o 
   0   5  15       53.84       54.96      2.75 o 
   1   5  15        0.66        1.26      1.69 o 
   2   5  15       18.25       24.46      4.03 o 
   3   5  15      115.12      136.85     10.54 o 
   4   5  15       60.12       45.84      3.32 o 
   5   5  15       50.40       46.52      3.41 o 
   6   5  15        2.49        2.27      4.55 o 
   7   5  15       65.38       63.12      5.12 o 
   8   5  15      165.10      176.07      9.12 o 
   9   5  15       16.46       20.62      3.45 o 
  -3   6  15        6.60        2.64      3.09 o 
  -2   6  15       19.35       20.32      3.52 o 
  -1   6  15       31.41       31.76      8.70 o 
   0   6  15       32.90       33.15      2.44 o 
   1   6  15        2.19        0.86      1.83 o 
   2   6  15        6.32        7.24      2.41 o 
   3   6  15      332.94      301.55      6.52 o 
   4   6  15      102.78      102.14      4.56 o 
   5   6  15      175.83      167.97      5.46 o 
   6   6  15       50.78       55.56      3.86 o 
   7   6  15       48.93       51.20      3.84 o 
   8   6  15       64.83       70.67      4.50 o 
  -2   7  15       19.87       13.70      3.45 o 
  -1   7  15       19.30       17.61      5.17 o 
   0   7  15       28.38       32.63      3.72 o 
   1   7  15       90.86       86.27      4.02 o 
   2   7  15       18.01       20.30      2.96 o 
   3   7  15       40.42       42.99      5.09 o 
   4   7  15       41.35       51.28      6.63 o 
   5   7  15      164.60      156.40      5.39 o 
   6   7  15      151.06      155.90      5.48 o 
   7   7  15        9.14        6.63      2.83 o 
   8   7  15        3.14        5.02      3.00 o 
  -1   8  15        2.01       -4.31      6.21 o 
   0   8  15        7.51        7.50      3.68 o 
   1   8  15       24.70       21.62      4.13 o 
   2   8  15        1.26       -0.78      2.47 o 
   3   8  15       21.24       23.00      5.89 o 
   4   8  15       74.44       74.99      8.10 o 
   5   8  15       35.77       36.11      3.56 o 
   6   8  15      119.93      122.03      8.27 o 
   7   8  15       58.80       55.89      7.23 o 
   8   8  15       24.57       22.23      4.17 o 
   1   9  15       12.70       15.01      4.42 o 
   2   9  15       66.01       73.57      4.52 o 
   3   9  15       16.67       18.77      3.51 o 
   4   9  15        6.81        5.34      3.01 o 
   5   9  15        0.38       -2.61      2.61 o 
   6   9  15       23.88       16.44      3.60 o 
   7   9  15       14.19       11.82      3.49 o 
  -4  -8  16       46.66       48.14      4.86 o 
  -3  -8  16       51.82       47.74     10.86 o 
  -2  -8  16       39.83       37.99      4.34 o 
  -1  -8  16       42.02       42.03      4.53 o 
  -6  -7  16       10.34       11.93      6.36 o 
  -5  -7  16       41.92       48.26      4.69 o 
  -4  -7  16        3.71        3.99      3.46 o 
  -3  -7  16       21.55       23.63      3.66 o 
  -2  -7  16      131.76      115.31      5.81 o 
  -1  -7  16       37.53       29.53      4.17 o 
   0  -7  16       68.04       64.97      4.94 o 
   1  -7  16        0.51        2.09      3.51 o 
  -6  -6  16        1.69        3.79      5.19 o 
  -5  -6  16       26.85       32.89      4.03 o 
  -4  -6  16       15.24       24.58     11.48 o 
  -3  -6  16       10.83        9.45      3.34 o 
  -2  -6  16       20.81       14.32      3.22 o 
  -1  -6  16       14.77       21.91      3.51 o 
   0  -6  16      137.67      137.76      7.08 o 
   1  -6  16       10.78        7.29      4.05 o 
   2  -6  16        7.00       12.43      3.65 o 
   3  -6  16       10.48        9.05      3.74 o 
  -7  -5  16        8.07       11.53      6.86 o 
  -6  -5  16        0.30        4.52      5.91 o 
  -5  -5  16        0.41        1.84      4.20 o 
  -4  -5  16        5.72       12.56      3.37 o 
  -3  -5  16       58.76       57.54      4.27 o 
  -2  -5  16        4.65        9.04      3.83 o 
  -1  -5  16      133.13      125.80      5.21 o 
   0  -5  16      126.37      100.39      4.83 o 
   1  -5  16      155.13      165.74      6.13 o 
   2  -5  16       31.79       31.31      3.69 o 
   3  -5  16       65.12       61.57      5.57 o 
   4  -5  16        2.60        1.15      3.55 o 
  -7  -4  16       18.23       34.74      7.90 o 
  -6  -4  16        1.14        8.55      6.26 o 
  -5  -4  16       27.81       23.95      4.85 o 
  -4  -4  16       78.52       76.63      4.63 o 
  -3  -4  16      101.76       97.68      5.12 o 
  -2  -4  16       24.93       23.29      3.28 o 
  -1  -4  16       84.21       88.54      4.90 o 
   0  -4  16      155.92      157.20      5.52 o 
   1  -4  16      496.04      475.08      9.07 o 
   2  -4  16       69.75       62.40      4.24 o 
   3  -4  16        0.48       -0.91      2.72 o 
   4  -4  16        4.78        4.23      3.22 o 
   5  -4  16       13.29       15.82      4.00 o 
  -7  -3  16       17.88       16.41      3.48 o 
  -6  -3  16       16.71       13.83      3.63 o 
  -5  -3  16        1.03        4.68      2.66 o 
  -4  -3  16       65.77       67.78      2.99 o 
  -3  -3  16      122.30      107.86      3.97 o 
  -2  -3  16        8.73        4.69      2.78 o 
  -1  -3  16      253.93      228.44      6.09 o 
   0  -3  16        6.78        7.75      2.55 o 
   1  -3  16      502.70      489.79      9.11 o 
   2  -3  16      145.09      163.22      5.54 o 
   3  -3  16      192.05      181.55      6.16 o 
   4  -3  16       57.32       46.13      5.09 o 
   5  -3  16        3.76        9.41      3.32 o 
   6  -3  16       12.56       16.78      4.50 o 
  -7  -2  16        0.55        1.27      3.21 o 
  -6  -2  16       45.92       45.72      4.03 o 
  -5  -2  16       12.24       10.73      6.16 o 
  -4  -2  16       57.98       54.24      2.74 o 
  -3  -2  16       14.45       12.43      1.90 o 
  -2  -2  16      227.73      240.39      4.35 o 
  -1  -2  16       36.35       38.94      3.94 o 
   0  -2  16       36.36       42.78      2.41 o 
   1  -2  16        3.57        6.14      2.50 o 
   2  -2  16      146.25      148.83      5.28 o 
   3  -2  16      401.96      389.87      8.55 o 
   4  -2  16       78.96       84.37      4.74 o 
   5  -2  16       57.30       56.05      4.20 o 
   6  -2  16       26.84       26.89      3.71 o 
  -6  -1  16       25.70       27.58      3.71 o 
  -5  -1  16        0.24        0.38      4.75 o 
  -4  -1  16        5.64        5.83      2.53 o 
  -3  -1  16      287.99      303.95      5.05 o 
  -2  -1  16      145.92      123.62      4.50 o 
  -1  -1  16        3.15        3.05      1.52 o 
   0  -1  16      193.66      189.56      3.88 o 
   1  -1  16      651.81      667.63      7.68 o 
   2  -1  16      887.14      890.65     10.61 o 
   3  -1  16       17.65       16.41      2.40 o 
   4  -1  16      131.66      120.61      3.40 o 
   5  -1  16       45.18       46.33      3.67 o 
   6  -1  16       15.97       24.48      3.42 o 
   7  -1  16       28.61       32.50      5.47 o 
  -6   0  16        7.88        5.78      5.64 o 
  -5   0  16       13.25       12.60      3.24 o 
  -4   0  16       67.38       58.40      3.97 o 
  -3   0  16      107.75      118.47      6.14 o 
  -2   0  16      146.86      118.10      3.42 o 
  -1   0  16      167.88      171.15      3.76 o 
   0   0  16       33.05       33.29      2.09 o 
   1   0  16      445.29      405.15      5.67 o 
   2   0  16        4.96        4.75      1.78 o 
   3   0  16       23.08       26.94      2.32 o 
   4   0  16      266.87      269.71      4.77 o 
   5   0  16        3.19        4.03      1.75 o 
   6   0  16       60.99       70.51      3.14 o 
   7   0  16       41.14       45.69      3.55 o 
  -6   1  16        0.11       -3.34      3.35 o 
  -5   1  16       36.70       30.64      3.73 o 
  -4   1  16       11.52        8.50      2.97 o 
  -3   1  16       70.57       74.38      5.49 o 
  -2   1  16      341.60      344.96      8.87 o 
  -1   1  16      251.53      259.63      4.58 o 
   0   1  16      171.08      180.52      3.78 o 
   1   1  16      327.45      362.42      5.74 o 
   2   1  16       95.92       99.46      3.16 o 
   3   1  16      418.72      409.38      6.66 o 
   4   1  16        0.71        0.70      1.66 o 
   5   1  16      231.85      213.19      4.31 o 
   6   1  16      173.81      183.67      5.29 o 
   7   1  16        0.93        4.73      2.51 o 
   8   1  16        0.43        4.60      2.68 o 
  -5   2  16       17.83       15.54      3.40 o 
  -4   2  16      102.33      102.06      5.62 o 
  -3   2  16      115.34      121.45      4.99 o 
  -2   2  16       19.83       15.34      1.81 o 
  -1   2  16       94.44       86.01      3.00 o 
   0   2  16      332.64      311.05      7.40 o 
   1   2  16      974.57     1006.39     12.27 o 
   2   2  16       70.12       79.53      3.05 o 
   3   2  16      160.14      163.09      3.75 o 
   4   2  16        6.97        8.51      2.16 o 
   5   2  16      404.70      373.26      7.13 o 
   6   2  16       93.40       85.38      4.09 o 
   7   2  16       30.38       30.97      3.25 o 
   8   2  16       24.29       30.76      3.41 o 
  -5   3  16        1.97        1.28      4.50 o 
  -4   3  16        5.95        6.48      3.25 o 
  -3   3  16       32.34       28.23      3.53 o 
  -2   3  16        0.30       -1.81      2.35 o 
  -1   3  16      188.49      182.60      3.91 o 
   0   3  16      233.81      241.68      4.45 o 
   1   3  16      559.92      543.47      6.85 o 
   2   3  16      430.31      432.73      5.99 o 
   3   3  16      458.34      465.66      6.18 o 
   4   3  16       56.77       56.20      3.40 o 
   5   3  16       12.54       18.73      3.03 o 
   6   3  16      118.58      114.08      4.65 o 
   7   3  16       84.41       83.10      4.47 o 
   8   3  16        7.50        5.05      3.70 o 
  -4   4  16        2.33        1.34      3.11 o 
  -3   4  16       21.57       19.02      4.87 o 
  -2   4  16        1.48        1.12      3.70 o 
  -1   4  16        3.62        2.85      4.67 o 
   0   4  16      161.18      177.82      4.00 o 
   1   4  16      181.77      180.34      4.04 o 
   2   4  16      405.27      427.55      7.59 o 
   3   4  16       51.32       53.55      3.36 o 
   4   4  16       53.23       45.86      3.18 o 
   5   4  16        4.46        8.28      2.42 o 
   6   4  16      103.15       87.57      5.64 o 
   7   4  16       14.02       15.91      2.93 o 
   8   4  16        5.16        2.91      2.71 o 
  -3   5  16       17.85       19.84      3.73 o 
  -2   5  16        3.10        0.59      2.78 o 
  -1   5  16        2.43       -0.72      3.45 o 
   0   5  16       34.08       37.08      2.52 o 
   1   5  16        6.23        2.85      2.18 o 
   2   5  16      449.53      460.87      7.88 o 
   3   5  16      266.19      241.76      6.16 o 
   4   5  16      177.48      199.30      6.81 o 
   5   5  16        9.94        8.62      2.67 o 
   6   5  16       13.20       16.64      3.02 o 
   7   5  16      127.50      132.67      7.75 o 
   8   5  16       15.30       16.22      3.30 o 
  -2   6  16       30.35       26.66      5.59 o 
  -1   6  16       12.72       10.05      3.08 o 
   0   6  16       26.05       20.11      3.17 o 
   1   6  16        0.41        0.73      2.11 o 
   2   6  16      115.05      115.24      4.54 o 
   3   6  16      223.19      230.64      5.99 o 
   4   6  16       61.06       72.14      4.17 o 
   5   6  16       63.26       68.06      4.15 o 
   6   6  16       26.92       30.47      3.41 o 
   7   6  16        8.26        7.61      2.78 o 
   8   6  16       11.69       13.90      3.93 o 
  -1   7  16        2.68        1.58      3.21 o 
   0   7  16       19.39       11.98      3.93 o 
   1   7  16       15.22       14.11      3.43 o 
   2   7  16        1.78        2.62      2.45 o 
   3   7  16      151.66      171.29      5.35 o 
   4   7  16      132.77      128.54      4.87 o 
   5   7  16      193.46      186.52      7.01 o 
   6   7  16       48.18       46.69      4.02 o 
   7   7  16        7.06        2.52      2.90 o 
   8   7  16      109.52      106.40      5.38 o 
   0   8  16       11.73       10.09      4.22 o 
   1   8  16        0.56        2.29      3.43 o 
   2   8  16        5.70        5.43      2.66 o 
   3   8  16       43.07       44.83      4.13 o 
   4   8  16       29.11       26.35      5.49 o 
   5   8  16       49.46       41.55      4.30 o 
   6   8  16       28.55       22.62      3.51 o 
   7   8  16       72.38       66.77      4.59 o 
   2   9  16        0.22       -3.08      3.08 o 
   3   9  16        1.63        2.00      3.73 o 
   4   9  16        6.46        6.25      3.05 o 
   5   9  16       14.86       13.70      3.29 o 
   6   9  16       45.60       39.73      4.19 o 
  -3  -8  17       38.91       35.55      4.56 o 
  -2  -8  17       11.05       13.89      4.27 o 
  -5  -7  17        1.75        6.34      5.69 o 
  -4  -7  17       11.02        8.97      3.71 o 
  -3  -7  17       73.45       65.24      5.07 o 
  -2  -7  17       32.64       35.06      4.31 o 
  -1  -7  17       23.33       17.72      3.86 o 
   0  -7  17       14.82       15.08      3.88 o 
   1  -7  17        5.27        2.22      3.40 o 
  -6  -6  17       32.95       37.47      7.36 o 
  -5  -6  17        2.54        9.24      3.50 o 
  -4  -6  17       26.95       32.97      4.45 o 
  -3  -6  17       51.42       45.71      4.28 o 
  -2  -6  17       13.94       17.66      4.47 o 
  -1  -6  17       31.69       35.63      3.94 o 
   0  -6  17       19.60       11.71      3.37 o 
   1  -6  17        0.72       -3.90      5.62 o 
   2  -6  17        8.19        6.67      3.63 o 
  -6  -5  17       10.39       19.88      6.56 o 
  -5  -5  17       22.63       45.19      4.35 o 
  -4  -5  17       13.15       10.20      3.48 o 
  -3  -5  17       12.42        5.98      3.25 o 
  -2  -5  17      113.93      108.34      5.53 o 
  -1  -5  17       66.46       63.09      4.51 o 
   0  -5  17      131.03      128.45     16.70 o 
   1  -5  17        1.01       -4.54      4.95 o 
   2  -5  17       27.03       24.78      6.09 o 
   3  -5  17       46.09       42.61      4.32 o 
   4  -5  17        0.41       -3.20      3.20 o 
  -6  -4  17        0.20        1.54      5.52 o 
  -5  -4  17       61.71       73.57      4.69 o 
  -4  -4  17       60.81       62.19      4.48 o 
  -3  -4  17       61.18       58.28      4.20 o 
  -2  -4  17      118.82      101.86      4.79 o 
  -1  -4  17       30.75       31.56      3.49 o 
   0  -4  17      366.91      353.12      8.04 o 
   1  -4  17       76.73       71.22      4.59 o 
   2  -4  17        7.35        9.63      3.60 o 
   3  -4  17        1.89        1.82      3.07 o 
   4  -4  17        0.82        2.17      3.00 o 
  -6  -3  17        2.65        2.38      2.75 o 
  -5  -3  17        1.22       -0.39      2.50 o 
  -4  -3  17       82.95       83.92      6.14 o 
  -3  -3  17        2.38       -0.45      2.61 o 
  -2  -3  17        0.42        0.56      2.60 o 
  -1  -3  17       85.90       78.17      4.47 o 
   0  -3  17       71.67       74.10      5.96 o 
   1  -3  17      200.95      190.65      8.47 o 
   2  -3  17      139.52      135.73      6.76 o 
   3  -3  17      310.35      303.04      7.51 o 
   4  -3  17       72.15       81.63      4.96 o 
   5  -3  17        3.51        3.42      3.09 o 
  -6  -2  17        1.17       -1.77      4.97 o 
  -5  -2  17        7.35        5.54      6.78 o 
  -4  -2  17       43.61       39.35      2.55 o 
  -3  -2  17       78.01       74.21      2.93 o 
  -2  -2  17       44.54       35.14      2.66 o 
  -1  -2  17       80.40       74.50      2.65 o 
   0  -2  17       79.16       76.56      8.08 o 
   1  -2  17      773.84      781.68     11.93 o 
   2  -2  17      376.87      379.63      7.97 o 
   3  -2  17      113.53      114.58      5.17 o 
   4  -2  17       30.98       22.92      3.37 o 
   5  -2  17       48.70       42.69      4.06 o 
   6  -2  17       19.28       21.29      3.55 o 
  -6  -1  17        2.72        0.85      4.35 o 
  -5  -1  17        2.77        3.83      3.53 o 
  -4  -1  17       12.39        9.50      2.70 o 
  -3  -1  17      101.24       86.87      3.23 o 
  -2  -1  17       89.22       76.95      6.55 o 
  -1  -1  17       26.64       34.66      3.14 o 
   0  -1  17       11.41       13.84      1.88 o 
   1  -1  17      470.30      504.80      6.49 o 
   2  -1  17       44.74       39.08      2.35 o 
   3  -1  17       49.83       59.12      2.75 o 
   4  -1  17       35.17       28.28      3.16 o 
   5  -1  17        3.37        1.67      2.49 o 
   6  -1  17       12.69        7.79      3.38 o 
   7  -1  17       32.95       37.32      5.81 o 
  -6   0  17       30.18       26.13      4.07 o 
  -5   0  17        2.80        2.23      2.96 o 
  -4   0  17       51.04       52.83      3.94 o 
  -3   0  17       95.64       92.99      5.17 o 
  -2   0  17      329.19      365.89      5.62 o 
  -1   0  17       98.09      100.43      3.19 o 
   0   0  17       72.66       84.01      2.98 o 
   1   0  17       93.76      112.00      5.15 o 
   2   0  17        5.06        2.88      2.24 o 
   3   0  17      181.57      174.50      5.66 o 
   4   0  17       16.33       12.97      2.01 o 
   5   0  17       27.29       32.87      4.00 o 
   6   0  17       42.03       50.18      3.50 o 
   7   0  17       25.11       31.66      5.27 o 
  -5   1  17       18.93       19.68      3.73 o 
  -4   1  17        5.02        6.82      2.82 o 
  -3   1  17      119.45      116.32      5.01 o 
  -2   1  17      367.30      368.61      6.23 o 
  -1   1  17       18.22       19.05      2.00 o 
   0   1  17      325.22      338.29      5.24 o 
   1   1  17      524.54      552.23      7.03 o 
   2   1  17      192.11      197.88      6.38 o 
   3   1  17       15.08       19.15      2.44 o 
   4   1  17      194.15      178.74      3.95 o 
   5   1  17      214.31      209.25      7.18 o 
   6   1  17       41.85       45.73      6.24 o 
   7   1  17        5.10        8.75      2.67 o 
  -5   2  17       21.44       21.14      8.40 o 
  -4   2  17       54.45       48.66      4.60 o 
  -3   2  17       96.70       98.75      4.74 o 
  -2   2  17       85.74       81.60      4.82 o 
  -1   2  17      112.34      116.13      3.47 o 
   0   2  17      216.67      208.77      4.30 o 
   1   2  17       13.36       16.63      2.44 o 
   2   2  17       17.06       25.75      2.20 o 
   3   2  17      143.22      127.51      3.48 o 
   4   2  17      435.76      418.57      5.90 o 
   5   2  17       55.22       43.92      4.57 o 
   6   2  17      202.81      187.99      6.73 o 
   7   2  17      111.67      112.77      6.54 o 
   8   2  17       29.92       33.37      5.59 o 
  -4   3  17       18.21       15.63      3.58 o 
  -3   3  17       11.60        5.17      4.35 o 
  -2   3  17       20.83       19.70      3.26 o 
  -1   3  17      121.21      128.20      3.61 o 
   0   3  17       37.00       30.11      2.29 o 
   1   3  17      306.88      296.06      4.94 o 
   2   3  17        4.46        4.44      3.27 o 
   3   3  17      500.37      479.20      8.22 o 
   4   3  17       59.33       63.92      6.14 o 
   5   3  17       62.14       50.82      3.53 o 
   6   3  17      151.65      150.74      5.47 o 
   7   3  17       21.28       28.93      3.30 o 
   8   3  17        0.28        2.52      2.76 o 
  -4   4  17       17.63       11.13      5.24 o 
  -3   4  17       31.27       33.39      4.60 o 
  -2   4  17        0.22        2.23      3.60 o 
  -1   4  17       37.42       35.52      5.64 o 
   0   4  17      241.84      243.43      4.77 o 
   1   4  17      746.81      774.81      8.98 o 
   2   4  17       30.49       27.51      2.47 o 
   3   4  17        7.45        7.17      2.88 o 
   4   4  17       22.54       15.83      2.60 o 
   5   4  17      124.83      100.58      4.33 o 
   6   4  17       13.90       11.73      2.73 o 
   7   4  17       10.27        9.40      2.95 o 
   8   4  17       37.17       35.64      3.79 o 
  -3   5  17        0.70        2.70      6.51 o 
  -2   5  17        1.80       -2.93      2.93 o 
  -1   5  17       11.69       12.00      3.75 o 
   0   5  17       34.48       42.09      2.72 o 
   1   5  17      134.17      150.41      4.48 o 
   2   5  17      197.02      211.73     10.64 o 
   3   5  17      192.24      194.00      5.54 o 
   4   5  17       27.63       20.34      2.93 o 
   5   5  17        1.90        2.12      2.36 o 
   6   5  17       45.51       50.03      5.91 o 
   7   5  17      121.93      118.28      4.90 o 
   8   5  17        9.26       13.58      4.15 o 
  -2   6  17       13.57       12.20      5.34 o 
  -1   6  17       13.85       10.48      3.21 o 
   0   6  17       32.24       34.05      3.70 o 
   1   6  17      118.07      125.91      4.49 o 
   2   6  17      353.30      332.26      7.90 o 
   3   6  17       32.82       28.02      3.14 o 
   4   6  17      166.07      154.57      5.33 o 
   5   6  17        4.04        2.19      2.59 o 
   6   6  17       62.68       48.71      3.91 o 
   7   6  17        0.93        1.22      2.81 o 
   8   6  17        4.76        4.91      3.04 o 
  -1   7  17        2.93       -1.83      6.26 o 
   0   7  17       12.66       12.18      3.88 o 
   1   7  17        0.59       -0.76      3.13 o 
   2   7  17      133.36      136.69      5.39 o 
   3   7  17      141.87      138.46     10.69 o 
   4   7  17      192.16      195.01      5.94 o 
   5   7  17       40.59       43.58      9.57 o 
   6   7  17       22.28       27.09      6.71 o 
   7   7  17       87.22      105.05      5.34 o 
   1   8  17        2.12       -1.39      3.68 o 
   2   8  17       27.64       36.17      3.62 o 
   3   8  17       48.15       44.09      3.92 o 
   4   8  17       14.08       13.31      3.13 o 
   5   8  17       12.43        9.59      4.47 o 
   6   8  17       16.10       17.12      3.48 o 
   7   8  17       53.76       52.29      4.52 o 
   3   9  17       12.03       15.81      3.61 o 
   4   9  17       12.59       19.82      6.51 o 
   5   9  17       59.85       54.38     11.43 o 
  -4  -7  18       21.00       17.18      4.00 o 
  -3  -7  18       61.21       51.71      4.82 o 
  -2  -7  18        8.30       13.89      3.74 o 
  -1  -7  18       23.41       23.03      4.04 o 
   0  -7  18       15.62       14.36      4.01 o 
  -5  -6  18        0.60       -2.21      5.52 o 
  -4  -6  18       17.18       20.73      3.90 o 
  -3  -6  18       44.94       49.57      4.54 o 
  -2  -6  18        0.36        1.14      3.35 o 
  -1  -6  18       13.55       12.64      3.63 o 
   0  -6  18        4.17        7.66      3.34 o 
   1  -6  18        0.91        0.60      3.32 o 
   2  -6  18       12.44       12.62      3.83 o 
  -6  -5  18       60.87       79.62      9.09 o 
  -5  -5  18        1.89        6.87      4.08 o 
  -4  -5  18        0.25        5.37      3.17 o 
  -3  -5  18       19.63       14.07      3.30 o 
  -2  -5  18       62.91       56.63      4.55 o 
  -1  -5  18       44.23       43.37      4.12 o 
   0  -5  18       56.19       51.88      4.43 o 
   1  -5  18       12.13       11.49      3.25 o 
   2  -5  18       18.28       21.16      3.79 o 
   3  -5  18        2.88        1.25      3.39 o 
  -6  -4  18       23.91       37.57      7.95 o 
  -5  -4  18       21.04       20.18      6.31 o 
  -4  -4  18       68.11       75.13      9.89 o 
  -3  -4  18      152.31      135.46      5.84 o 
  -2  -4  18       30.58       27.59      3.56 o 
  -1  -4  18       44.59       37.79      3.91 o 
   0  -4  18      135.18      143.76      5.90 o 
   1  -4  18       10.13       16.37      3.40 o 
   2  -4  18        2.04        0.48      2.94 o 
   3  -4  18        1.53        2.93      3.16 o 
   4  -4  18        8.79       11.59      3.47 o 
  -6  -3  18       28.07       30.61      7.31 o 
  -5  -3  18       61.89       91.99      9.34 o 
  -4  -3  18        3.64        1.36      2.99 o 
  -3  -3  18        2.80        1.91      3.28 o 
  -2  -3  18       98.63      102.30      5.19 o 
  -1  -3  18       86.63       88.56      5.05 o 
   0  -3  18       99.90       89.11      4.81 o 
   1  -3  18       33.37       37.26      3.79 o 
   2  -3  18      167.02      161.72      5.72 o 
   3  -3  18      348.21      343.31     15.58 o 
   4  -3  18       88.44       87.71     10.81 o 
   5  -3  18       12.29       14.59      3.58 o 
  -6  -2  18        3.26        3.73      3.88 o 
  -5  -2  18        7.62       18.40      3.17 o 
  -4  -2  18        0.51        0.45      2.38 o 
  -3  -2  18        1.79       -0.97      1.71 o 
  -2  -2  18       68.92       70.23      4.27 o 
  -1  -2  18        7.86       10.35      2.96 o 
   0  -2  18      421.63      385.30      8.11 o 
   1  -2  18      293.59      277.74      7.01 o 
   2  -2  18       57.66       38.20      3.51 o 
   3  -2  18      102.98       93.50      8.00 o 
   4  -2  18       49.50       53.96      4.16 o 
   5  -2  18       25.66       25.05      3.69 o 
   6  -2  18        8.05        8.44      3.37 o 
  -6  -1  18        0.25       -0.10      3.01 o 
  -5  -1  18        0.11        1.53      2.91 o 
  -4  -1  18       35.89       41.63      6.44 o 
  -3  -1  18       23.72       25.82      2.63 o 
  -2  -1  18        9.36        6.03      1.77 o 
  -1  -1  18       46.90       38.33      5.10 o 
   0  -1  18       79.66       91.04      4.00 o 
   1  -1  18       31.12       28.39      2.22 o 
   2  -1  18      105.30      112.44      4.88 o 
   3  -1  18      183.69      184.50      7.83 o 
   4  -1  18       37.89       37.55      3.62 o 
   5  -1  18        2.55        4.84      2.96 o 
   6  -1  18       20.82       20.93      4.17 o 
  -5   0  18        2.33        1.88      6.16 o 
  -4   0  18       25.00       26.55      4.45 o 
  -3   0  18      175.52      170.11     10.21 o 
  -2   0  18        5.33        7.21      1.90 o 
  -1   0  18       75.34       72.39      2.90 o 
   0   0  18       13.44       10.76      1.82 o 
   1   0  18      307.49      294.78      5.60 o 
   2   0  18      192.12      201.33      4.36 o 
   3   0  18       54.93       54.14      2.73 o 
   4   0  18       18.98       21.25      2.21 o 
   5   0  18       15.35       19.77      3.27 o 
   6   0  18       32.21       30.52      5.32 o 
   7   0  18        4.95        6.01      4.42 o 
  -5   1  18       11.78        3.82      3.16 o 
  -4   1  18       50.55       52.74      4.36 o 
  -3   1  18      185.21      169.34      5.79 o 
  -2   1  18        9.26       11.19      2.04 o 
  -1   1  18       42.29       52.62      2.70 o 
   0   1  18       52.51       55.22      2.70 o 
   1   1  18      316.91      361.27      5.98 o 
   2   1  18        0.87       -0.73      1.74 o 
   3   1  18      102.20       94.50      4.63 o 
   4   1  18       95.48       93.56      3.44 o 
   5   1  18       48.66       48.29      3.40 o 
   6   1  18       55.04       70.03      4.06 o 
   7   1  18        8.81       13.91      4.42 o 
  -5   2  18        1.75       -0.01      4.65 o 
  -4   2  18       12.37       15.15      4.92 o 
  -3   2  18       73.74       65.72      4.57 o 
  -2   2  18       80.26       81.75      7.38 o 
  -1   2  18       11.72       11.15      2.00 o 
   0   2  18      126.41      120.28      4.75 o 
   1   2  18        8.70        5.90      2.90 o 
   2   2  18      149.07      129.91      3.70 o 
   3   2  18      116.18      112.71      7.45 o 
   4   2  18       69.66       66.60      4.80 o 
   5   2  18      128.39      111.37      4.58 o 
   6   2  18      132.39      124.28     13.47 o 
   7   2  18      102.23       92.04      4.67 o 
  -4   3  18        9.54        6.49      3.27 o 
  -3   3  18        0.20       -2.94      2.94 o 
  -2   3  18      126.69      113.48      5.18 o 
  -1   3  18       16.56       17.88      3.52 o 
   0   3  18      209.91      228.80      4.65 o 
   1   3  18       61.53       62.82      3.23 o 
   2   3  18       85.87       80.33      4.83 o 
   3   3  18       39.92       45.77      3.30 o 
   4   3  18      194.78      181.92      5.20 o 
   5   3  18       84.94       89.91      4.21 o 
   6   3  18       33.02       33.62      3.30 o 
   7   3  18       16.87       19.73      3.24 o 
   8   3  18       43.46       48.60      4.05 o 
  -3   4  18       14.11       12.80      3.65 o 
  -2   4  18       43.72       42.61      4.03 o 
  -1   4  18       37.67       36.32      3.68 o 
   0   4  18      234.11      235.76      4.76 o 
   1   4  18       13.87       12.94      2.13 o 
   2   4  18       34.48       37.64      3.13 o 
   3   4  18        3.74        2.83      3.43 o 
   4   4  18       14.59       12.66      2.74 o 
   5   4  18       34.82       30.60      3.30 o 
   6   4  18       86.50       81.18      4.33 o 
   7   4  18       74.31       82.29     10.29 o 
   8   4  18       48.20       51.79      7.31 o 
  -3   5  18        0.89       -1.23      3.48 o 
  -2   5  18        3.44        1.72      3.26 o 
  -1   5  18       48.94       50.36      5.69 o 
   0   5  18        4.40        7.32      2.84 o 
   1   5  18      138.68      129.14      3.81 o 
   2   5  18       13.04       16.88      2.75 o 
   3   5  18      196.03      192.98      5.61 o 
   4   5  18       87.19       86.54      4.87 o 
   5   5  18       21.49       23.62      3.05 o 
   6   5  18      113.52      105.32      6.24 o 
   7   5  18       59.31       72.98      6.41 o 
   8   5  18        4.13       12.56      5.39 o 
  -2   6  18        2.34        1.94      3.15 o 
  -1   6  18       21.07       19.78      3.81 o 
   0   6  18       56.73       45.50      4.11 o 
   1   6  18      447.56      421.48     10.16 o 
   2   6  18       45.32       50.35      3.69 o 
   3   6  18      115.84      125.66      4.86 o 
   4   6  18       45.61       57.34      4.97 o 
   5   6  18       57.93       52.73      7.68 o 
   6   6  18       13.63        8.75      3.73 o 
   7   6  18        1.97       -2.76      2.87 o 
   0   7  18       18.31       12.62      4.13 o 
   1   7  18       39.51       38.37      4.87 o 
   2   7  18      121.32      125.43      8.05 o 
   3   7  18       85.05       93.68      4.70 o 
   4   7  18       70.14       72.12      4.51 o 
   5   7  18       41.52       41.84      3.88 o 
   6   7  18       18.43       19.03      3.60 o 
   7   7  18      107.89      102.28      5.08 o 
   1   8  18       11.07        9.74      3.93 o 
   2   8  18      100.54      106.25      6.81 o 
   3   8  18       13.47       11.75      3.10 o 
   4   8  18       27.71       20.20      5.37 o 
   5   8  18        0.80        2.88      2.92 o 
   6   8  18       25.31       23.16      3.80 o 
  -2  -7  19        3.03        2.26      3.68 o 
  -4  -6  19        4.17        5.50      3.69 o 
  -3  -6  19        1.67       -3.58      4.05 o 
  -2  -6  19       11.03       10.17      3.62 o 
  -1  -6  19       35.08       32.52      4.36 o 
   0  -6  19        5.36        0.38      3.23 o 
   1  -6  19       13.66       15.12      3.94 o 
  -5  -5  19        4.03        4.49      3.50 o 
  -4  -5  19        2.57        4.60      3.47 o 
  -3  -5  19       58.29       62.55      5.14 o 
  -2  -5  19       37.46       42.37      4.43 o 
  -1  -5  19       73.26       73.85      4.99 o 
   0  -5  19       76.59       81.92      5.27 o 
   1  -5  19        2.63        6.04      5.77 o 
   2  -5  19        1.18        2.56      3.42 o 
   3  -5  19        0.24        0.48      3.42 o 
  -5  -4  19       28.34       31.86      7.01 o 
  -4  -4  19       84.99       89.45      8.72 o 
  -3  -4  19      193.41      173.60      7.93 o 
  -2  -4  19       15.91       20.36      3.58 o 
  -1  -4  19       22.14       26.48      3.67 o 
   0  -4  19       44.31       43.18      4.22 o 
   1  -4  19        4.42        5.63      2.93 o 
   2  -4  19       11.29        9.20      3.98 o 
   3  -4  19        3.65        4.84      5.04 o 
   4  -4  19        4.96        2.26      6.21 o 
  -5  -3  19       10.19       17.34      6.91 o 
  -4  -3  19        6.62       15.65      3.41 o 
  -3  -3  19       16.01       18.42      3.47 o 
  -2  -3  19       33.55       37.83      3.89 o 
  -1  -3  19        7.50        9.22      3.05 o 
   0  -3  19       45.52       39.66      3.80 o 
   1  -3  19      126.36      124.51      9.64 o 
   2  -3  19      165.64      161.78      5.87 o 
   3  -3  19      142.92      129.43      5.67 o 
   4  -3  19       59.31       61.57      4.71 o 
   5  -3  19        6.44        6.34      3.60 o 
  -5  -2  19        4.91        8.78      3.58 o 
  -4  -2  19        1.75        1.97      2.44 o 
  -3  -2  19       15.08       19.41      6.49 o 
  -2  -2  19        3.40        5.73      3.73 o 
  -1  -2  19       12.82       11.85      3.23 o 
   0  -2  19      297.51      288.41     15.01 o 
   1  -2  19      131.25      117.68      5.16 o 
   2  -2  19       49.70       50.88      3.93 o 
   3  -2  19       48.75       48.84      5.07 o 
   4  -2  19       19.91       22.70      3.51 o 
   5  -2  19       44.41       40.03      4.15 o 
  -5  -1  19       31.11       37.71      3.99 o 
  -4  -1  19        7.21        7.18      2.82 o 
  -3  -1  19        1.20        0.01      2.82 o 
  -2  -1  19       19.92       18.41      2.14 o 
  -1  -1  19       20.85       22.23      2.27 o 
   0  -1  19       53.49       59.91      3.48 o 
   1  -1  19       41.15       38.02      3.49 o 
   2  -1  19       76.33       82.22      7.21 o 
   3  -1  19      206.20      185.83      7.16 o 
   4  -1  19       86.31       90.81      6.54 o 
   5  -1  19       29.32       35.82      3.79 o 
   6  -1  19       17.56       13.07      5.12 o 
  -5   0  19        0.58        0.93      3.17 o 
  -4   0  19        5.44        3.62      2.92 o 
  -3   0  19        3.52        4.25      2.68 o 
  -2   0  19      133.57      133.94      3.89 o 
  -1   0  19       40.02       45.68      2.62 o 
   0   0  19      137.35      120.07      3.50 o 
   1   0  19      172.35      180.38      4.18 o 
   2   0  19        5.51        0.88      2.21 o 
   3   0  19      136.44      145.90      5.84 o 
   4   0  19       84.13       86.19      5.04 o 
   5   0  19        0.44        4.82      3.93 o 
   6   0  19        7.44       12.97      4.47 o 
  -5   1  19       19.81       18.29      5.96 o 
  -4   1  19       46.01       37.88      4.16 o 
  -3   1  19       76.25       87.83      4.76 o 
  -2   1  19       12.11       18.15      6.24 o 
  -1   1  19      101.22      104.88      3.50 o 
   0   1  19      149.13      146.22      3.84 o 
   1   1  19        2.29       11.45      2.91 o 
   2   1  19       57.06       60.55      2.93 o 
   3   1  19      130.29      137.35      3.83 o 
   4   1  19      157.97      153.41      4.17 o 
   5   1  19       88.56       90.59      7.85 o 
   6   1  19       35.53       35.77      8.52 o 
   7   1  19       70.50       83.74      7.11 o 
  -4   2  19        1.02        2.15      3.29 o 
  -3   2  19       85.33       78.47      6.56 o 
  -2   2  19        0.34        0.24      2.73 o 
  -1   2  19       27.72       21.28      3.06 o 
   0   2  19        7.29        4.60      1.82 o 
   1   2  19      185.41      174.31      5.64 o 
   2   2  19      306.35      309.72      7.93 o 
   3   2  19       97.21      103.39      3.46 o 
   4   2  19      111.58       95.93      4.37 o 
   5   2  19       33.19       31.76      3.36 o 
   6   2  19       79.92       68.48      4.16 o 
   7   2  19       73.48       80.90      4.87 o 
  -4   3  19        0.15       -3.95      3.95 o 
  -3   3  19       23.65       16.76      5.81 o 
  -2   3  19       35.79       37.53      3.82 o 
  -1   3  19       27.72       29.32      4.42 o 
   0   3  19       33.36       36.99      2.62 o 
   1   3  19      145.64      137.07      6.20 o 
   2   3  19        9.44        8.94      1.96 o 
   3   3  19       92.13       88.58      4.08 o 
   4   3  19       21.00       18.32      2.82 o 
   5   3  19       19.64       15.26      2.92 o 
   6   3  19       60.12       62.29      5.79 o 
   7   3  19       13.68       12.15      3.93 o 
  -3   4  19       31.00       28.64      4.09 o 
  -2   4  19       41.88       33.20      7.68 o 
  -1   4  19        1.96       -3.13      3.13 o 
   0   4  19       99.14      101.65      5.10 o 
   1   4  19        7.09        5.24      1.94 o 
   2   4  19        3.29        2.86      3.21 o 
   3   4  19        6.51        4.78      2.44 o 
   4   4  19        0.71       -0.51      2.38 o 
   5   4  19       72.51       64.56      6.78 o 
   6   4  19       75.02       85.36      4.67 o 
   7   4  19       86.85       78.78      4.72 o 
  -2   5  19       44.48       38.89      4.32 o 
  -1   5  19       13.54       14.03      3.45 o 
   0   5  19       45.14       53.23      4.23 o 
   1   5  19        0.72        6.99      2.25 o 
   2   5  19       70.80       69.85      3.98 o 
   3   5  19       48.59       56.15      3.82 o 
   4   5  19      196.54      187.55     15.16 o 
   5   5  19       29.38       20.74      3.26 o 
   6   5  19       61.14       56.56      4.27 o 
   7   5  19       20.12       22.41      4.80 o 
  -1   6  19       12.95        6.92      4.65 o 
   0   6  19      115.89      114.66      6.86 o 
   1   6  19      111.35      118.83      5.14 o 
   2   6  19       23.50       23.72      3.06 o 
   3   6  19      101.67      101.78      4.63 o 
   4   6  19       51.57       49.58      3.98 o 
   5   6  19       49.01       53.06      8.95 o 
   6   6  19        8.14        4.40      3.18 o 
   7   6  19       13.53        8.59      3.73 o 
   0   7  19       10.40       14.81      4.27 o 
   1   7  19       74.96       66.20      5.96 o 
   2   7  19       21.76       24.65      3.28 o 
   3   7  19       67.88       68.13      4.34 o 
   4   7  19       59.07       68.83      4.55 o 
   5   7  19       39.91       41.54      6.19 o 
   6   7  19       60.56       64.49      4.67 o 
   2   8  19       24.80       23.01      5.77 o 
   3   8  19       34.71       32.73      5.32 o 
   4   8  19        7.85        7.88      3.12 o 
   5   8  19        2.16        0.00      2.95 o 
  -3  -6  20       11.47       11.85      3.99 o 
  -2  -6  20       29.73       21.92      9.64 o 
  -1  -6  20       20.92       24.70      4.18 o 
   0  -6  20       10.73        9.43      6.14 o 
  -4  -5  20       14.46       17.01      4.08 o 
  -3  -5  20       37.98       33.47      4.35 o 
  -2  -5  20       40.55       39.22      4.42 o 
  -1  -5  20       62.54       63.16      5.86 o 
   0  -5  20       12.03       12.13      3.73 o 
   1  -5  20        1.03        0.45      3.18 o 
   2  -5  20        6.87        0.22      3.51 o 
  -5  -4  20       16.05       24.60      6.81 o 
  -4  -4  20       46.14       47.52      4.52 o 
  -3  -4  20       67.62       79.58      5.96 o 
  -2  -4  20       30.19       29.14      4.07 o 
  -1  -4  20       58.84       63.64      4.83 o 
   0  -4  20       35.70       37.37      4.20 o 
   1  -4  20       21.91       19.28      3.80 o 
   2  -4  20       14.25       10.68      7.63 o 
   3  -4  20        8.63        8.26      3.71 o 
  -5  -3  20        4.10        7.11      6.56 o 
  -4  -3  20        0.22        4.87      5.96 o 
  -3  -3  20       13.65       12.16      3.46 o 
  -2  -3  20       23.08       22.80      3.69 o 
  -1  -3  20       54.92       53.80      9.00 o 
   0  -3  20      147.09      146.31      9.42 o 
   1  -3  20       21.19       23.05      3.95 o 
   2  -3  20       33.67       32.56      3.81 o 
   3  -3  20       55.64       55.00      4.58 o 
   4  -3  20       25.11       22.26      3.85 o 
  -5  -2  20       11.66       23.31      7.45 o 
  -4  -2  20        7.15       12.13      6.51 o 
  -3  -2  20       51.35       46.17      3.97 o 
  -2  -2  20       28.52       34.39      3.77 o 
  -1  -2  20        7.10        9.98      3.03 o 
   0  -2  20      171.22      173.69     11.73 o 
   1  -2  20       71.99       72.97      4.51 o 
   2  -2  20       35.21       32.97      6.24 o 
   3  -2  20       33.11       37.19      3.93 o 
   4  -2  20       15.56       17.44      3.75 o 
   5  -2  20        1.53        1.96      3.30 o 
  -5  -1  20        4.28        6.42      3.26 o 
  -4  -1  20        8.40       11.71      3.13 o 
  -3  -1  20       18.11       19.50      2.98 o 
  -2  -1  20        0.30       -0.30      1.80 o 
  -1  -1  20        4.66        9.75      3.04 o 
   0  -1  20        0.80        6.95      2.88 o 
   1  -1  20       92.69       96.40      5.00 o 
   2  -1  20       93.34       86.96      4.77 o 
   3  -1  20       83.35       83.01      4.57 o 
   4  -1  20       55.89       57.20      4.23 o 
   5  -1  20        0.32       -1.95      2.93 o 
  -5   0  20        4.86        9.56      3.49 o 
  -4   0  20       10.59       11.32      3.26 o 
  -3   0  20       40.68       43.87      3.85 o 
  -2   0  20       82.22       76.20      6.62 o 
  -1   0  20       24.28       26.04      2.36 o 
   0   0  20       77.75       99.24      5.59 o 
   1   0  20      214.52      214.50      4.61 o 
   2   0  20       87.99       99.67      3.65 o 
   3   0  20      110.13      109.27      4.95 o 
   4   0  20       39.07       48.60      3.90 o 
   5   0  20       49.03       48.80      5.67 o 
   6   0  20        6.31       15.21      4.72 o 
  -4   1  20       26.60       26.64      3.96 o 
  -3   1  20        7.23        9.26      3.18 o 
  -2   1  20       14.38       10.24      2.81 o 
  -1   1  20        3.81        5.89      2.31 o 
   0   1  20       76.58       82.81      3.24 o 
   1   1  20       47.45       45.77      3.14 o 
   2   1  20       41.39       48.35      2.84 o 
   3   1  20      186.64      173.55      5.33 o 
   4   1  20      236.86      219.72      5.86 o 
   5   1  20      234.99      240.22      6.26 o 
   6   1  20       28.64       24.10      5.07 o 
  -4   2  20        0.15        3.87      3.43 o 
  -3   2  20        0.75        3.89      3.13 o 
  -2   2  20       26.13       26.91      6.09 o 
  -1   2  20       28.26       30.39      2.47 o 
   0   2  20       69.40       68.06      3.14 o 
   1   2  20      245.03      254.88      5.03 o 
   2   2  20      149.54      152.52      6.95 o 
   3   2  20      214.57      208.42      8.82 o 
   4   2  20      157.21      156.85      5.17 o 
   5   2  20       10.90        8.98      2.76 o 
   6   2  20       44.18       46.62      3.84 o 
   7   2  20        9.69        9.60      4.00 o 
  -3   3  20        9.44        7.95      9.74 o 
  -2   3  20       20.24       21.28      3.62 o 
  -1   3  20       67.36       74.27      4.50 o 
   0   3  20       79.04       85.37      6.46 o 
   1   3  20        1.44        6.01      3.32 o 
   2   3  20       14.55       12.63      2.68 o 
   3   3  20        3.21        2.49      2.42 o 
   4   3  20       38.22       35.00      3.38 o 
   5   3  20       28.01       19.35      3.17 o 
   6   3  20       16.30       16.37      5.34 o 
   7   3  20       75.34       86.86     11.53 o 
  -2   4  20        3.68        1.78      3.45 o 
  -1   4  20       23.01       28.49      3.60 o 
   0   4  20        0.74       -1.94      1.94 o 
   1   4  20       12.70       20.90      4.21 o 
   2   4  20       29.98       23.50      2.94 o 
   3   4  20        2.28        1.10      3.11 o 
   4   4  20       36.94       33.72      3.36 o 
   5   4  20       20.71       21.70      3.18 o 
   6   4  20       92.55       84.04      4.80 o 
   7   4  20       99.70       92.51      4.90 o 
  -2   5  20       28.51       35.74      4.46 o 
  -1   5  20       10.96        8.00      5.12 o 
   0   5  20        9.86       11.29      3.58 o 
   1   5  20       58.80       54.93      3.93 o 
   2   5  20        6.10        3.27      2.47 o 
   3   5  20       77.76       72.48      4.20 o 
   4   5  20       33.56       28.58      3.49 o 
   5   5  20       11.53       10.46      3.13 o 
   6   5  20       35.66       38.25      4.50 o 
   7   5  20        8.80        6.10      3.16 o 
   0   6  20       90.73       79.52      6.46 o 
   1   6  20       28.89       33.35      4.87 o 
   2   6  20       50.48       57.08      3.98 o 
   3   6  20       45.93       49.43      4.15 o 
   4   6  20       21.06       26.40      3.52 o 
   5   6  20       72.24       77.06      4.81 o 
   6   6  20       15.89       11.78      3.28 o 
   1   7  20       17.82       22.84      6.26 o 
   2   7  20       22.88       26.14      6.56 o 
   3   7  20       17.16       17.72      3.27 o 
   4   7  20       71.49       78.48      4.77 o 
   5   7  20       22.03       22.59      4.22 o 
   6   7  20       58.72       57.22      4.50 o 
  -3  -5  21       33.15       26.23      4.33 o 
  -2  -5  21       19.59       14.34      3.87 o 
  -1  -5  21        6.30        9.48      3.68 o 
   0  -5  21       19.43       17.18      4.01 o 
   1  -5  21        5.53        9.62      3.83 o 
  -4  -4  21        5.62        5.84      3.69 o 
  -3  -4  21       62.12       74.28      5.25 o 
  -2  -4  21       18.29       18.13      3.75 o 
  -1  -4  21       36.15       38.47      5.19 o 
   0  -4  21       12.63       13.99      3.55 o 
   1  -4  21       33.68       26.95      4.08 o 
   2  -4  21       54.19       48.80      4.68 o 
  -4  -3  21        1.94        6.11      5.52 o 
  -3  -3  21       18.55       13.97      3.56 o 
  -2  -3  21       79.89       87.48      5.23 o 
  -1  -3  21      101.27      101.99     22.44 o 
   0  -3  21       29.07       22.36      3.88 o 
   1  -3  21       49.43       44.58      4.27 o 
   2  -3  21        1.69        3.40      3.45 o 
   3  -3  21       18.01       16.93      4.75 o 
  -4  -2  21        0.85        9.44      6.56 o 
  -3  -2  21       15.21       22.87      3.62 o 
  -2  -2  21        6.59       10.28      3.28 o 
  -1  -2  21       34.92       31.95      3.86 o 
   0  -2  21      122.31      126.92      5.70 o 
   1  -2  21       19.42       18.00      3.49 o 
   2  -2  21       13.37       18.04      3.55 o 
   3  -2  21        6.90        2.29      2.99 o 
   4  -2  21        0.96        2.21      5.14 o 
  -4  -1  21        4.75        3.94      3.68 o 
  -3  -1  21        8.18       11.38      6.26 o 
  -2  -1  21       10.62       15.85      3.20 o 
  -1  -1  21       18.14       22.03      3.42 o 
   0  -1  21       84.96       91.43      4.99 o 
   1  -1  21       12.09        8.94      3.23 o 
   2  -1  21       21.36       25.48      3.65 o 
   3  -1  21       13.87       14.72      4.90 o 
   4  -1  21       25.97       32.36      3.70 o 
   5  -1  21       10.85       13.67      5.12 o 
  -4   0  21        8.36       16.35      7.45 o 
  -3   0  21       31.21       33.00      5.47 o 
  -2   0  21      117.52      119.85      3.95 o 
  -1   0  21        2.75        4.02      2.02 o 
   0   0  21      117.73      119.22      4.36 o 
   1   0  21       63.16       67.48      4.34 o 
   2   0  21       29.01       28.94      4.08 o 
   3   0  21      166.59      159.09      5.87 o 
   4   0  21       99.05      106.13      5.18 o 
   5   0  21        2.08        1.49      4.37 o 
  -4   1  21       19.91       23.10      4.10 o 
  -3   1  21       25.06       25.51      6.26 o 
  -2   1  21        0.30       -0.51      2.53 o 
  -1   1  21        0.36        0.69      1.87 o 
   0   1  21        8.20        8.77      2.06 o 
   1   1  21      122.24      146.88      4.18 o 
   2   1  21      184.83      174.44      7.78 o 
   3   1  21      174.86      168.47      5.23 o 
   4   1  21      222.26      227.77      6.02 o 
   5   1  21       53.84       55.12      6.06 o 
   6   1  21       16.62       17.79      4.77 o 
  -3   2  21        1.41        4.31      5.12 o 
  -2   2  21       23.20       23.31      3.58 o 
  -1   2  21       14.56       16.62      5.17 o 
   0   2  21        3.68        1.41      1.91 o 
   1   2  21      387.74      404.06      6.36 o 
   2   2  21      208.10      200.81     12.66 o 
   3   2  21      212.41      202.24      5.64 o 
   4   2  21       85.97       77.29      4.31 o 
   5   2  21       47.88       57.05      3.98 o 
   6   2  21       38.71       43.70      4.13 o 
  -3   3  21        6.53        7.42      3.36 o 
  -2   3  21       30.57       30.37      3.92 o 
  -1   3  21       12.53       12.20     10.71 o 
   0   3  21       25.88       29.69      3.43 o 
   1   3  21        1.64        4.33      2.10 o 
   2   3  21        7.86        7.69      3.21 o 
   3   3  21        4.56        4.77      2.60 o 
   4   3  21       40.79       35.44      3.53 o 
   5   3  21      150.55      168.38      5.60 o 
   6   3  21       37.44       36.30      4.00 o 
  -2   4  21        5.26        2.61      5.54 o 
  -1   4  21        8.20        9.27      5.14 o 
   0   4  21       11.88       23.33      7.83 o 
   1   4  21       22.73       25.50      3.00 o 
   2   4  21       39.20       48.18      3.62 o 
   3   4  21        9.10        8.05      2.79 o 
   4   4  21       69.17       69.27      4.30 o 
   5   4  21       56.14       56.49      4.11 o 
   6   4  21       73.24       68.20      4.55 o 
  -1   5  21       29.29       27.33      3.91 o 
   0   5  21       40.95       33.65      4.67 o 
   1   5  21       11.42       11.02      2.67 o 
   2   5  21        3.23        4.74      2.64 o 
   3   5  21       19.01       20.13      3.16 o 
   4   5  21       15.53       15.81      3.17 o 
   5   5  21        9.31        6.19      3.16 o 
   6   5  21        6.79        4.76      3.12 o 
   0   6  21       19.87       20.67      4.52 o 
   1   6  21       26.86       33.15      5.37 o 
   2   6  21       32.59       32.48      3.52 o 
   3   6  21       16.46       18.43      3.28 o 
   4   6  21       57.57       55.85      7.33 o 
   5   6  21       27.19       21.88      3.56 o 
   6   6  21       49.73       49.53      6.16 o 
   2   7  21        7.08        7.64      5.27 o 
   3   7  21       12.44       15.84      4.62 o 
   4   7  21       11.20       13.07      3.29 o 
  -1  -5  22       12.75       11.94      4.07 o 
  -3  -4  22        1.84        4.63      4.32 o 
  -2  -4  22       14.66       12.50      3.92 o 
  -1  -4  22        7.99        5.55      3.67 o 
   0  -4  22        2.70        2.11      3.36 o 
   1  -4  22      122.08      132.40      6.35 o 
  -3  -3  22       30.38       43.04      4.39 o 
  -2  -3  22       37.95       38.34      4.32 o 
  -1  -3  22       25.41       21.62      3.88 o 
   0  -3  22       60.00       66.26      4.99 o 
   1  -3  22       54.79       57.49      8.10 o 
   2  -3  22       11.54        9.05      3.56 o 
   3  -3  22       11.60        7.41      5.74 o 
  -4  -2  22        2.31       16.20      6.61 o 
  -3  -2  22       32.65       43.88      7.36 o 
  -2  -2  22        0.43        2.27      3.27 o 
  -1  -2  22       26.97       31.00      3.99 o 
   0  -2  22       10.36       13.13      4.45 o 
   1  -2  22       19.49       30.66      5.74 o 
   2  -2  22       47.05       48.47      4.40 o 
   3  -2  22        6.17        6.51      3.41 o 
   4  -2  22        1.36        2.41      5.42 o 
  -4  -1  22        9.39        9.34      6.81 o 
  -3  -1  22       41.33       45.47      7.75 o 
  -2  -1  22       78.79       82.69      4.98 o 
  -1  -1  22       68.67       74.98      4.75 o 
   0  -1  22       11.48       14.69     11.58 o 
   1  -1  22       48.54       53.46      4.37 o 
   2  -1  22        0.48        3.64      3.11 o 
   3  -1  22        2.95        3.22      3.04 o 
   4  -1  22       15.07       30.72      6.68 o 
  -3   0  22       19.93       22.27      3.42 o 
  -2   0  22       46.31       59.72      4.12 o 
  -1   0  22       10.12       11.75      3.10 o 
   0   0  22       72.00       90.02     10.19 o 
   1   0  22        2.69        1.70      3.08 o 
   2   0  22       31.07       30.36      3.55 o 
   3   0  22       58.76       65.57      4.45 o 
   4   0  22        9.59       10.04      4.72 o 
   5   0  22       22.47       22.07      5.37 o 
  -3   1  22        1.74        3.27      3.12 o 
  -2   1  22        1.95        5.82      2.95 o 
  -1   1  22        9.23        9.06      2.24 o 
   0   1  22      158.07      171.77      4.40 o 
   1   1  22      132.56      125.31      7.15 o 
   2   1  22       87.99      106.12      3.99 o 
   3   1  22       82.99       93.33      7.06 o 
   4   1  22      242.63      290.39     10.59 o 
   5   1  22        3.77       -0.20      4.22 o 
  -3   2  22        0.91       -3.14      3.14 o 
  -2   2  22       36.36       39.33      4.07 o 
  -1   2  22        0.82        2.18      2.77 o 
   0   2  22       39.14       41.50      3.30 o 
   1   2  22       91.72      100.39      4.35 o 
   2   2  22       64.18       70.13      4.00 o 
   3   2  22      226.14      216.19      8.90 o 
   4   2  22      169.34      174.54      5.63 o 
   5   2  22        1.12       -0.17      2.77 o 
   6   2  22       16.89       13.92      4.72 o 
  -2   3  22        7.19        3.68      3.16 o 
  -1   3  22        8.84       13.26      3.29 o 
   0   3  22        5.76        5.51      3.03 o 
   1   3  22       16.71       24.11      3.11 o 
   2   3  22       11.86       14.98      2.90 o 
   3   3  22       13.12       16.07      5.17 o 
   4   3  22      151.03      168.81      5.68 o 
   5   3  22       98.25       93.24      5.64 o 
   6   3  22        3.27        4.12      2.91 o 
  -1   4  22        3.77       11.16      3.44 o 
   0   4  22        7.61       10.34      3.93 o 
   1   4  22       83.06       93.58      4.53 o 
   2   4  22       45.24       39.97      3.54 o 
   3   4  22       66.24       65.72      7.36 o 
   4   4  22       50.21       48.57      4.06 o 
   5   4  22       73.39       79.80      6.59 o 
   6   4  22       45.62       45.79      4.20 o 
   0   5  22       19.87       12.52      4.27 o 
   1   5  22       32.58       36.05      3.36 o 
   2   5  22       18.94       19.91      3.18 o 
   3   5  22       17.65       17.79      4.70 o 
   4   5  22       11.43       10.37      3.10 o 
   5   5  22       66.25       76.89      4.86 o 
   1   6  22        8.01       12.18      4.32 o 
   2   6  22       25.16       24.03      3.38 o 
   3   6  22        8.77        8.22      3.73 o 
   4   6  22       49.67       53.06      4.40 o 
   5   6  22       53.54       52.16      4.43 o 
  -1  -4  23        6.11       12.13      4.03 o 
   0  -4  23       53.56       54.40      5.01 o 
  -2  -3  23       13.18       11.46      3.85 o 
  -1  -3  23       31.01       38.66      4.53 o 
   0  -3  23       67.64       56.35      4.95 o 
   1  -3  23       67.88       72.08      6.14 o 
   2  -3  23        2.62        5.18      4.47 o 
  -3  -2  23        0.32        3.33      5.86 o 
  -2  -2  23        0.21       -0.31      4.67 o 
  -1  -2  23       16.91       16.89      3.75 o 
   0  -2  23        3.65        4.29      4.27 o 
   1  -2  23      110.59      109.09      5.85 o 
   2  -2  23        0.46        0.25      4.17 o 
   3  -2  23        1.14        6.99      3.34 o 
  -3  -1  23       49.01       56.06      8.20 o 
  -2  -1  23       38.39       42.41      4.22 o 
  -1  -1  23       15.67       16.67      3.46 o 
   0  -1  23        5.61       10.23      5.27 o 
   1  -1  23       34.11       31.38      4.02 o 
   2  -1  23       11.45       17.55      3.65 o 
   3  -1  23        0.74        2.31      3.05 o 
   4  -1  23        2.99        6.86      4.87 o 
  -3   0  23       67.58       85.23      9.24 o 
  -2   0  23       18.33       26.54      6.56 o 
  -1   0  23       19.80       22.79      3.52 o 
   0   0  23        6.95       13.12      3.33 o 
   1   0  23       18.53       26.07      6.96 o 
   2   0  23       79.61       85.41      5.00 o 
   3   0  23        8.16        7.20      3.17 o 
   4   0  23        0.62        2.14      4.52 o 
  -2   1  23       13.85       15.35      3.31 o 
  -1   1  23       41.64       53.23      3.20 o 
   0   1  23       38.63       42.07      2.99 o 
   1   1  23      100.09      114.33      5.10 o 
   2   1  23       87.26       87.97      6.68 o 
   3   1  23       59.21       50.69      5.81 o 
   4   1  23        0.41        3.08      4.42 o 
   5   1  23       17.36       13.72      4.67 o 
  -2   2  23       54.99       62.26      9.64 o 
  -1   2  23        2.84        2.11      2.95 o 
   0   2  23       24.62       26.67      5.17 o 
   1   2  23       10.43       19.17      2.55 o 
   2   2  23       76.42       77.19      4.25 o 
   3   2  23       79.42       78.06      4.45 o 
   4   2  23        9.60        9.06      3.03 o 
   5   2  23       13.53       21.02      5.12 o 
  -1   3  23        1.76        3.82      8.20 o 
   0   3  23       60.24       66.98      4.43 o 
   1   3  23       19.06       24.90      3.18 o 
   2   3  23        0.49       -2.39      3.06 o 
   3   3  23       16.49       20.84      3.28 o 
   4   3  23      191.97      211.78      7.03 o 
   5   3  23       20.64       14.60      4.82 o 
   0   4  23        3.37       -0.45      3.78 o 
   1   4  23       39.41       37.61      3.40 o 
   2   4  23       30.16       27.10      3.32 o 
   3   4  23       92.14       98.22      5.39 o 
   4   4  23      166.28      177.07     13.89 o 
   5   4  23       23.07       30.09      4.47 o 
   1   5  23       63.70       72.16      6.61 o 
   2   5  23       37.21       43.49      4.27 o 
   3   5  23       19.23       17.99      3.80 o 
   4   5  23      122.25      128.47      5.94 o 
   0  -3  24      122.09      161.87     10.59 o 
  -2  -2  24       13.25       26.79      6.81 o 
  -1  -2  24       14.85       25.50      4.08 o 
   0  -2  24       51.91       74.15      9.17 o 
   1  -2  24        5.95        2.96      3.56 o 
   2  -2  24       11.95       20.60      3.79 o 
  -2  -1  24       17.13       19.53      6.36 o 
  -1  -1  24       13.55       15.31      3.68 o 
   0  -1  24       14.95        7.67      4.17 o 
   1  -1  24      108.74      141.95     14.74 o 
   2  -1  24        1.22        3.88      3.37 o 
   3  -1  24        0.56       -2.45      3.45 o 
  -2   0  24        0.20       12.38      6.06 o 
  -1   0  24       36.31       46.59      4.28 o 
   0   0  24       14.81       10.41      3.52 o 
   1   0  24      100.48      127.59      9.14 o 
   2   0  24        5.80       11.26      3.44 o 
   3   0  24        0.38        5.27      4.72 o 
  -1   1  24       16.13       14.31      5.81 o 
   0   1  24       10.47       14.39      3.21 o 
   1   1  24      101.63      104.41     11.60 o 
   2   1  24      101.89      113.11      7.75 o 
   3   1  24        6.28        5.81      4.67 o 
   4   1  24       10.30       11.28      4.82 o 
  -1   2  24        8.45        9.83      5.94 o 
   0   2  24        1.19        5.76      2.30 o 
   1   2  24        6.54       10.28      2.81 o 
   2   2  24       50.25       53.89      4.99 o 
   3   2  24       32.32       36.53      5.47 o 
   4   2  24        1.39       12.82      4.67 o 
   0   3  24        6.80        2.19      3.78 o 
   1   3  24        0.29        3.23      2.64 o 
   2   3  24        9.12        7.17      2.97 o 
   3   3  24       37.83       32.29      3.71 o 
   4   3  24        2.00       -0.90      2.93 o 
   1   4  24       12.58       12.41      2.98 o 
   2   4  24       77.42       91.68      4.79 o 
   3   4  24       83.03       79.25      4.78 o 
   4   4  24       41.67       38.88      4.11 o 
   0  -1  25       99.80      139.46     19.88 o 
   1  -1  25        9.68       14.66      3.93 o 
   0   0  25       70.31       92.42      5.52 o 
   1   0  25       12.19       19.86      5.91 o 
   2   0  25       24.41       28.83      5.72 o 
   0   1  25       24.39       29.67      7.43 o 
   1   1  25      250.72      272.75     12.97 o 
   2   1  25       69.38       79.47      7.06 o 
   1   2  25       29.19       46.27      5.47 o 
   2   2  25        0.40        2.04      4.17 o 
   3   2  25        9.87       10.88      4.67 o 
                                                 
